# Supplementary material for: Fertility Intentions for a Second Child and Their Influencing Factors in Contemporary China
Source: Front Psychol. 2022 May 19;13:883317. doi: 10.3389/fpsyg.2022.883317 (PMC9161298; doi:10.3389/fpsyg.2022.883317)
Supplement: Supplementary file 1 [file Data_Sheet_1.xlsx]

## Sheet: 工作表 1 - Raw_material
Survey_Year	Expect_Children_Number	District	Sibling	Gender	Age	Nation	Health	Education	Marriage	Income	Household_Size	Religion	Health_Insurance	Hukou
2017	2	West	2	Female	35-39	Zhuang	Relatively unhealthy	Junior high school	No spouse	Average	1	No religion	Yes	Agricultural Hukou
2018	2	West	4	Female	40-44	Zhuang	Relatively unhealthy	Junior high school	First marriage with spouse	Average	5	Has religion	Yes	Agricultural Hukou
2017	2	West	0	Female	40-44	Zhuang	Relatively unhealthy	Junior high school	First marriage with spouse	Average	3	No religion	No	Agricultural Hukou
2018	2	West	0	Male	40-44	Zhuang	Relatively unhealthy	Junior high school	No spouse	below average	1	No religion	Yes	Agricultural Hukou
2017	2	West	0	Male	40-44	Zhuang	Relatively unhealthy	Junior high school	First marriage with spouse	below average	6	No religion	Yes	Agricultural Hukou
2017	1	West	0	Male	50-54	Zhuang	Relatively unhealthy	Junior high school	First marriage with spouse	Far below average	2	No religion	Yes	Agricultural Hukou
2017	2	West	0	Female	55-59	Zhuang	Relatively unhealthy	Junior high school	First marriage with spouse	below average	5	No religion	Yes	Agricultural Hukou
2018	3	West	5	Female	55-59	Zhuang	Relatively unhealthy	Junior high school	First marriage with spouse	Average	6	Has religion	Yes	Agricultural Hukou
2017	2	West	0	Female	60-64	Zhuang	Relatively unhealthy	Junior high school	First marriage with spouse	Far below average	2	No religion	Yes	Agricultural Hukou
2017	2	West	0	Male	60-64	Zhuang	Relatively unhealthy	Junior high school	First marriage with spouse	Average	4	No religion	Yes	Agricultural Hukou
2018	3	West	1	Male	60-64	Zhuang	Relatively unhealthy	Junior high school	First marriage with spouse	below average	2	Has religion	No	Agricultural Hukou
2017	2	West	0	Male	60-64	Zhuang	Relatively unhealthy	Junior high school	First marriage with spouse	Average	1	No religion	Yes	Agricultural Hukou
2018	97	West	1	Male	75-79	Zhuang	Relatively unhealthy	Junior high school	First marriage with spouse	Far below average	2	No religion	Yes	Agricultural Hukou
2018	2	West	2	Male	80-84	Zhuang	Relatively unhealthy	Junior high school	No spouse	Average	3	No religion	Yes	Agricultural Hukou
2017	2	Middle	1	Male	40-44	Others	Relatively unhealthy	Junior high school	No spouse	below average	1	No religion	Yes	Agricultural Hukou
2017	2	East	2	Male	40-44	Others	Relatively unhealthy	Junior high school	No spouse	Far below average	3	No religion	No	Agricultural Hukou
2018	3	West	3	Female	45-49	Others	Relatively unhealthy	Junior high school	First marriage with spouse	Average	4	Has religion	Yes	Non-agricultural
2018	1	West	2	Male	45-49	Others	Relatively unhealthy	Junior high school	First marriage with spouse	Average	3	No religion	Yes	Agricultural Hukou
2017	2	West	0	Female	50-54	Others	Relatively unhealthy	Junior high school	First marriage with spouse	below average	3	No religion	Yes	Agricultural Hukou
2017	2	West	0	Female	50-54	Others	Relatively unhealthy	Junior high school	First marriage with spouse	below average	7	No religion	Yes	Agricultural Hukou
2018	2	West	2	Male	50-54	Others	Relatively unhealthy	Junior high school	First marriage with spouse	Average	3	No religion	Yes	Agricultural Hukou
2018	2	West	4	Female	50-54	Others	Relatively unhealthy	Junior high school	First marriage with spouse	Above average	5	Has religion	Yes	Non-agricultural
2018	2	Middle	3	Female	50-54	Others	Relatively unhealthy	Junior high school	First marriage with spouse	Not know	4	No religion	Yes	Agricultural Hukou
2018	2	Middle	1	Male	50-54	Others	Relatively unhealthy	Junior high school	No spouse	below average	2	No religion	Yes	Agricultural Hukou
2017	2	West	0	Female	50-54	Others	Relatively unhealthy	Junior high school	No spouse	below average	2	No religion	Yes	Non-agricultural
2017	3	West	4	Male	50-54	Others	Relatively unhealthy	Junior high school	First marriage with spouse	Average	6	No religion	Yes	Agricultural Hukou
2017	2	Middle	4	Female	50-54	Others	Relatively unhealthy	Junior high school	No spouse	Average	5	No religion	Yes	Agricultural Hukou
2017	2	West	2	Male	50-54	Others	Relatively unhealthy	Junior high school	First marriage with spouse	Average	7	No religion	Yes	Agricultural Hukou
2017	2	West	0	Female	55-59	Others	Relatively unhealthy	Junior high school	First marriage with spouse	Far below average	5	No religion	Yes	Agricultural Hukou
2018	1	West	5	Male	55-59	Others	Relatively unhealthy	Junior high school	First marriage with spouse	below average	6	Has religion	Yes	Agricultural Hukou
2018	99	Middle	98	Female	55-59	Others	Relatively unhealthy	Junior high school	First marriage with spouse	Far below average	99	No religion	No	Agricultural Hukou
2018	3	Middle	1	Male	55-59	Others	Relatively unhealthy	Junior high school	First marriage with spouse	Far below average	2	No religion	Yes	Agricultural Hukou
2018	3	West	3	Male	55-59	Others	Relatively unhealthy	Junior high school	First marriage with spouse	Average	4	Has religion	Yes	Agricultural Hukou
2017	2	West	5	Male	55-59	Others	Relatively unhealthy	Junior high school	First marriage with spouse	below average	2	No religion	Yes	Agricultural Hukou
2017	1	East北	0	Male	55-59	Others	Relatively unhealthy	Junior high school	First marriage with spouse	below average	2	No religion	No	Non-agricultural
2017	97	West	0	Male	60-64	Others	Relatively unhealthy	Junior high school	No spouse	Far below average	2	No religion	Yes	Agricultural Hukou
2018	2	West	5	Male	60-64	Others	Relatively unhealthy	Junior high school	First marriage with spouse	Average	6	No religion	Yes	Agricultural Hukou
2017	2	Middle	0	Male	60-64	Others	Relatively unhealthy	Junior high school	First marriage with spouse	below average	4	No religion	Yes	Agricultural Hukou
2018	2	Middle	0	Male	60-64	Others	Relatively unhealthy	Junior high school	First marriage with spouse	Far below average	1	Has religion	Yes	Agricultural Hukou
2018	1	West	1	Male	60-64	Others	Relatively unhealthy	Junior high school	First marriage with spouse	Average	2	No religion	Yes	Agricultural Hukou
2017	2	West	0	Male	65-69	Others	Relatively unhealthy	Junior high school	First marriage with spouse	below average	2	No religion	Yes	Agricultural Hukou
2018	4	West	2	Male	65-69	Others	Relatively unhealthy	Junior high school	First marriage with spouse	Average	3	No religion	Yes	Agricultural Hukou
2018	0	Middle	1	Male	65-69	Others	Relatively unhealthy	Junior high school	First marriage with spouse	Far below average	2	No religion	Yes	Agricultural Hukou
2017	1	Middle	0	Male	65-69	Others	Relatively unhealthy	Junior high school	First marriage with spouse	below average	3	No religion	Yes	Agricultural Hukou
2018	97	Middle	2	Male	70-74	Others	Relatively unhealthy	Junior high school	First marriage with spouse	below average	3	No religion	Yes	Agricultural Hukou
2018	97	Middle	1	Female	70-74	Others	Relatively unhealthy	Junior high school	First marriage with spouse	below average	2	No religion	Yes	Agricultural Hukou
2017	4	West	0	Male	70-74	Others	Relatively unhealthy	Junior high school	First marriage with spouse	Average	4	No religion	Yes	Non-agricultural
2017	3	Middle	0	Male	70-74	Others	Relatively unhealthy	Junior high school	No spouse	Average	4	No religion	Yes	Agricultural Hukou
2018	1	Northeast	1	Male	70-74	Others	Relatively unhealthy	Junior high school	First marriage with spouse	Far below average	2	Has religion	Yes	Agricultural Hukou
2017	3	East北	0	Female	70-74	Others	Relatively unhealthy	Junior high school	First marriage with spouse	Average	2	No religion	Yes	Non-agricultural
2017	3	West	0	Male	70-74	Others	Relatively unhealthy	Junior high school	First marriage with spouse	Average	4	No religion	Yes	Non-agricultural
2018	2	East北	1	Male	75-79	Others	Relatively unhealthy	Junior high school	First marriage with spouse	Far below average	2	No religion	Yes	Agricultural Hukou
2018	97	Middle	0	Male	75-79	Others	Relatively unhealthy	Junior high school	No spouse	below average	1	No religion	Yes	Agricultural Hukou
2017	2	Middle	4	Male	75-79	Others	Relatively unhealthy	Junior high school	First marriage with spouse	below average	2	No religion	Yes	Agricultural Hukou
2017	2	East北	0	Male	30-34	Mongol	Relatively unhealthy	Junior high school	First marriage with spouse	Far below average	5	No religion	Yes	Agricultural Hukou
2017	2	East北	3	Male	60-64	Mongol	Relatively unhealthy	Junior high school	No spouse	Average	2	No religion	Yes	Non-agricultural
2017	1	East北	0	Female	35-39	Manchu	Relatively unhealthy	Junior high school	First marriage with spouse	below average	3	No religion	No	Non-agricultural
2017	2	East北	0	Female	45-49	Manchu	Relatively unhealthy	Junior high school	First marriage with spouse	below average	1	No religion	Yes	Agricultural Hukou
2018	1	East北	2	Male	50-54	Manchu	Relatively unhealthy	Junior high school	First marriage with spouse	below average	3	No religion	Yes	Agricultural Hukou
2017	2	East北	0	Male	50-54	Manchu	Relatively unhealthy	Junior high school	First marriage with spouse	Average	2	No religion	Yes	Agricultural Hukou
2017	1	East北	0	Female	55-59	Manchu	Relatively unhealthy	Junior high school	No spouse	below average	2	No religion	No	Non-agricultural
2017	97	East	1	Male	70-74	Manchu	Relatively unhealthy	Junior high school	First marriage with spouse	below average	3	No religion	Yes	Non-agricultural
2018	4	East北	0	Female	70-74	Manchu	Relatively unhealthy	Junior high school	No spouse	below average	1	No religion	Yes	Non-agricultural
2017	4	East北	0	Female	75-79	Manchu	Relatively unhealthy	Junior high school	First marriage with spouse	Average	2	No religion	Yes	Non-agricultural
2018	2	Middle	3	Male	25-29	Hui	Relatively unhealthy	Junior high school	First marriage with spouse	below average	4	Has religion	Yes	Agricultural Hukou
2017	4	West	8	Female	40-44	Hui	Relatively unhealthy	Junior high school	First marriage with spouse	Far below average	4	No religion	Yes	Non-agricultural
2017	2	West	0	Female	50-54	Hui	Relatively unhealthy	Junior high school	First marriage with spouse	below average	4	No religion	Yes	Agricultural Hukou
2018	2	Middle	4	Female	50-54	Hui	Relatively unhealthy	Junior high school	First marriage with spouse	below average	5	Has religion	Yes	Agricultural Hukou
2018	3	East	3	Male	50-54	Hui	Relatively unhealthy	Junior high school	First marriage with spouse	below average	4	Has religion	Yes	Non-agricultural
2018	2	West	4	Male	50-54	Hui	Relatively unhealthy	Junior high school	First marriage with spouse	Average	5	Has religion	Yes	Agricultural Hukou
2018	2	West	1	Female	60-64	Hui	Relatively unhealthy	Junior high school	First marriage with spouse	Far below average	2	Has religion	Yes	Agricultural Hukou
2017	2	East	0	Male	65-69	Hui	Relatively unhealthy	Junior high school	First marriage with spouse	Average	2	No religion	Yes	Non-agricultural
2017	2	East	0	Male	75-79	Hui	Relatively unhealthy	Junior high school	No spouse	below average	5	No religion	Yes	Non-agricultural
2018	2	East	2	Male	20-24	Han	Relatively unhealthy	Junior high school	No spouse	Average	3	No religion	No	Agricultural Hukou
2018	97	East北	1	Female	20-24	Han	Relatively unhealthy	Junior high school	No spouse	Far below average	2	No religion	No	Non-agricultural
2017	0	Middle	1	Male	20-24	Han	Relatively unhealthy	Junior high school	No spouse	below average	4	No religion	Yes	Agricultural Hukou
2018	3	East	3	Female	20-24	Han	Relatively unhealthy	Junior high school	First marriage with spouse	Average	4	No religion	Yes	Agricultural Hukou
2018	3	East	1	Female	20-24	Han	Relatively unhealthy	Junior high school	No spouse	below average	2	No religion	Yes	Agricultural Hukou
2017	1	West	0	Male	20-24	Han	Relatively unhealthy	Junior high school	No spouse	below average	7	No religion	Yes	Agricultural Hukou
2017	1	Middle	0	Male	25-29	Han	Relatively unhealthy	Junior high school	First marriage with spouse	Far below average	4	No religion	Yes	Agricultural Hukou
2018	2	West	2	Female	25-29	Han	Relatively unhealthy	Junior high school	First marriage with spouse	Average	3	No religion	Yes	Agricultural Hukou
2017	1	East北	0	Female	25-29	Han	Relatively unhealthy	Junior high school	First marriage with spouse	Average	3	No religion	Yes	Agricultural Hukou
2018	2	Middle	4	Male	30-34	Han	Relatively unhealthy	Junior high school	First marriage with spouse	below average	5	No religion	Yes	Agricultural Hukou
2017	2	Middle	0	Female	30-34	Han	Relatively unhealthy	Junior high school	First marriage with spouse	below average	4	No religion	Yes	Agricultural Hukou
2017	3	Middle	0	Male	30-34	Han	Relatively unhealthy	Junior high school	First marriage with spouse	below average	12	No religion	No	Agricultural Hukou
2017	98	East	0	Male	30-34	Han	Relatively unhealthy	Junior high school	No spouse	below average	3	No religion	Yes	Agricultural Hukou
2017	1	Middle	0	Female	30-34	Han	Relatively unhealthy	Junior high school	First marriage with spouse	Average	4	No religion	Yes	Agricultural Hukou
2018	2	West	4	Female	30-34	Han	Relatively unhealthy	Junior high school	First marriage with spouse	below average	5	Has religion	Yes	Agricultural Hukou
2018	2	East	3	Male	30-34	Han	Relatively unhealthy	Junior high school	First marriage with spouse	Average	4	No religion	Yes	Agricultural Hukou
2017	2	East北	1	Female	30-34	Han	Relatively unhealthy	Junior high school	Remarriage with spouse	below average	3	No religion	Yes	Agricultural Hukou
2018	2	East北	4	Female	30-34	Han	Relatively unhealthy	Junior high school	First marriage with spouse	below average	5	No religion	Yes	Non-agricultural
2018	2	West	2	Female	30-34	Han	Relatively unhealthy	Junior high school	Remarriage with spouse	Average	3	No religion	Yes	Agricultural Hukou
2017	1	East北	0	Female	30-34	Han	Relatively unhealthy	Junior high school	First marriage with spouse	Far below average	5	No religion	No	Agricultural Hukou
2018	2	West	3	Female	30-34	Han	Relatively unhealthy	Junior high school	First marriage with spouse	below average	4	No religion	Yes	Non-agricultural
2017	1	Middle	0	Male	35-39	Han	Relatively unhealthy	Junior high school	First marriage with spouse	Far below average	7	No religion	Yes	Agricultural Hukou
2017	1	Middle	3	Male	35-39	Han	Relatively unhealthy	Junior high school	First marriage with spouse	below average	3	No religion	Yes	Agricultural Hukou
2017	2	East	3	Female	35-39	Han	Relatively unhealthy	Junior high school	First marriage with spouse	below average	4	No religion	Yes	Agricultural Hukou
2018	2	East北	3	Female	35-39	Han	Relatively unhealthy	Junior high school	First marriage with spouse	below average	4	No religion	No	Agricultural Hukou
2018	2	Middle	3	Female	35-39	Han	Relatively unhealthy	Junior high school	Remarriage with spouse	below average	4	No religion	Yes	Agricultural Hukou
2017	2	West	2	Female	35-39	Han	Relatively unhealthy	Junior high school	First marriage with spouse	below average	3	No religion	Yes	Agricultural Hukou
2018	1	Middle	2	Female	35-39	Han	Relatively unhealthy	Junior high school	No spouse	Far below average	3	No religion	Yes	Agricultural Hukou
2017	1	East	0	Male	35-39	Han	Relatively unhealthy	Junior high school	First marriage with spouse	Far below average	3	No religion	Yes	Non-agricultural
2017	2	East	0	Female	35-39	Han	Relatively unhealthy	Junior high school	First marriage with spouse	Average	4	No religion	Yes	Agricultural Hukou
2018	2	East	3	Female	35-39	Han	Relatively unhealthy	Junior high school	First marriage with spouse	Average	4	No religion	Yes	Agricultural Hukou
2018	1	East北	1	Female	35-39	Han	Relatively unhealthy	Junior high school	First marriage with spouse	Far below average	2	No religion	Yes	Agricultural Hukou
2018	2	East北	4	Male	35-39	Han	Relatively unhealthy	Junior high school	First marriage with spouse	below average	5	No religion	No	Agricultural Hukou
2018	2	Middle	4	Female	35-39	Han	Relatively unhealthy	Junior high school	First marriage with spouse	below average	5	No religion	Yes	Agricultural Hukou
2018	1	East北	1	Female	35-39	Han	Relatively unhealthy	Junior high school	First marriage with spouse	below average	2	No religion	No	Agricultural Hukou
2018	0	East北	1	Male	35-39	Han	Relatively unhealthy	Junior high school	No spouse	Far below average	2	No religion	Yes	Non-agricultural
2017	1	West	0	Female	35-39	Han	Relatively unhealthy	Junior high school	First marriage with spouse	Far below average	3	No religion	No	Agricultural Hukou
2018	2	East	3	Male	35-39	Han	Relatively unhealthy	Junior high school	First marriage with spouse	Average	4	No religion	Yes	Agricultural Hukou
2018	2	East	4	Female	35-39	Han	Relatively unhealthy	Junior high school	First marriage with spouse	below average	5	No religion	Yes	Agricultural Hukou
2017	1	East北	0	Male	35-39	Han	Relatively unhealthy	Junior high school	First marriage with spouse	below average	3	No religion	Yes	Non-agricultural
2017	2	Middle	0	Female	35-39	Han	Relatively unhealthy	Junior high school	First marriage with spouse	below average	6	No religion	Yes	Agricultural Hukou
2018	2	East北	6	Female	35-39	Han	Relatively unhealthy	Junior high school	First marriage with spouse	Average	7	No religion	Yes	Agricultural Hukou
2018	0	East北	0	Female	35-39	Han	Relatively unhealthy	Junior high school	No spouse	Far below average	1	No religion	Yes	Non-agricultural
2018	1	West	2	Male	35-39	Han	Relatively unhealthy	Junior high school	First marriage with spouse	Far below average	3	No religion	Yes	Agricultural Hukou
2018	3	East北	1	Female	40-44	Han	Relatively unhealthy	Junior high school	Remarriage with spouse	below average	2	No religion	Yes	Non-agricultural
2018	2	Middle	9	Male	40-44	Han	Relatively unhealthy	Junior high school	First marriage with spouse	Average	10	No religion	Yes	Non-agricultural
2017	21	East	0	Male	40-44	Han	Relatively unhealthy	Junior high school	No spouse	below average	3	No religion	Yes	Agricultural Hukou
2018	2	West	3	Female	40-44	Han	Relatively unhealthy	Junior high school	First marriage with spouse	below average	4	No religion	Yes	Non-agricultural
2017	2	West	2	Female	40-44	Han	Relatively unhealthy	Junior high school	First marriage with spouse	Average	4	No religion	Yes	Agricultural Hukou
2018	1	East北	4	Female	40-44	Han	Relatively unhealthy	Junior high school	Remarriage with spouse	Far below average	5	No religion	No	Non-agricultural
2018	2	Middle	1	Male	40-44	Han	Relatively unhealthy	Junior high school	First marriage with spouse	below average	2	Has religion	Yes	Agricultural Hukou
2018	2	Middle	0	Male	40-44	Han	Relatively unhealthy	Junior high school	First marriage with spouse	below average	1	No religion	Yes	Agricultural Hukou
2017	2	East	0	Male	40-44	Han	Relatively unhealthy	Junior high school	First marriage with spouse	below average	3	No religion	No	Agricultural Hukou
2018	2	West	3	Male	40-44	Han	Relatively unhealthy	Junior high school	First marriage with spouse	Average	4	Has religion	Yes	Agricultural Hukou
2017	4	Middle	0	Female	40-44	Han	Relatively unhealthy	Junior high school	First marriage with spouse	Average	3	No religion	Yes	Agricultural Hukou
2017	2	East	0	Female	40-44	Han	Relatively unhealthy	Junior high school	Remarriage with spouse	Average	2	No religion	Yes	Non-agricultural
2017	2	West	0	Male	40-44	Han	Relatively unhealthy	Junior high school	First marriage with spouse	below average	2	No religion	Yes	Agricultural Hukou
2017	2	East	1	Female	40-44	Han	Relatively unhealthy	Junior high school	First marriage with spouse	below average	5	No religion	Yes	Agricultural Hukou
2018	3	East	4	Female	40-44	Han	Relatively unhealthy	Junior high school	First marriage with spouse	below average	5	No religion	Yes	Agricultural Hukou
2017	2	Middle	3	Male	40-44	Han	Relatively unhealthy	Junior high school	First marriage with spouse	Far below average	4	No religion	Yes	Agricultural Hukou
2018	1	Middle	3	Female	40-44	Han	Relatively unhealthy	Junior high school	First marriage with spouse	Average	4	No religion	Yes	Non-agricultural
2017	2	West	0	Female	40-44	Han	Relatively unhealthy	Junior high school	First marriage with spouse	below average	2	No religion	Yes	Agricultural Hukou
2017	2	West	0	Female	40-44	Han	Relatively unhealthy	Junior high school	First marriage with spouse	below average	3	No religion	Yes	Non-agricultural
2018	2	East	3	Female	40-44	Han	Relatively unhealthy	Junior high school	First marriage with spouse	Average	4	No religion	Yes	Agricultural Hukou
2018	2	Middle	3	Male	40-44	Han	Relatively unhealthy	Junior high school	First marriage with spouse	Average	4	No religion	Yes	Agricultural Hukou
2018	2	East北	2	Male	40-44	Han	Relatively unhealthy	Junior high school	First marriage with spouse	Average	3	No religion	Yes	Agricultural Hukou
2017	2	East北	0	Male	40-44	Han	Relatively unhealthy	Junior high school	First marriage with spouse	Above average	3	No religion	Yes	Agricultural Hukou
2018	1	East北	2	Male	40-44	Han	Relatively unhealthy	Junior high school	First marriage with spouse	Average	3	No religion	Yes	Agricultural Hukou
2017	2	West	3	Male	40-44	Han	Relatively unhealthy	Junior high school	First marriage with spouse	below average	2	No religion	Yes	Agricultural Hukou
2017	4	West	0	Male	40-44	Han	Relatively unhealthy	Junior high school	First marriage with spouse	below average	7	No religion	Yes	Agricultural Hukou
2017	2	West	0	Female	40-44	Han	Relatively unhealthy	Junior high school	Remarriage with spouse	below average	3	No religion	Yes	Non-agricultural
2017	2	Middle	0	Male	40-44	Han	Relatively unhealthy	Junior high school	First marriage with spouse	Average	2	No religion	Yes	Agricultural Hukou
2018	1	West	4	Male	40-44	Han	Relatively unhealthy	Junior high school	First marriage with spouse	below average	5	No religion	Yes	Agricultural Hukou
2017	1	Middle	0	Male	40-44	Han	Relatively unhealthy	Junior high school	No spouse	below average	5	No religion	Yes	Non-agricultural
2018	3	Middle	3	Female	40-44	Han	Relatively unhealthy	Junior high school	First marriage with spouse	Average	4	No religion	Yes	Agricultural Hukou
2018	2	East北	3	Male	40-44	Han	Relatively unhealthy	Junior high school	First marriage with spouse	Far below average	4	No religion	Yes	Agricultural Hukou
2017	2	East	1	Male	40-44	Han	Relatively unhealthy	Junior high school	First marriage with spouse	below average	3	No religion	No	Agricultural Hukou
2018	2	East	2	Male	40-44	Han	Relatively unhealthy	Junior high school	First marriage with spouse	Average	3	No religion	Yes	Agricultural Hukou
2017	1	West	0	Male	40-44	Han	Relatively unhealthy	Junior high school	First marriage with spouse	below average	3	No religion	Yes	Agricultural Hukou
2017	2	West	0	Female	45-49	Han	Relatively unhealthy	Junior high school	First marriage with spouse	below average	3	No religion	Yes	Agricultural Hukou
2018	3	West	1	Male	45-49	Han	Relatively unhealthy	Junior high school	First marriage with spouse	below average	2	No religion	Yes	Agricultural Hukou
2017	2	East	0	Female	45-49	Han	Relatively unhealthy	Junior high school	No spouse	below average	1	No religion	Yes	Agricultural Hukou
2018	1	East北	2	Female	45-49	Han	Relatively unhealthy	Junior high school	First marriage with spouse	Average	3	No religion	Yes	Agricultural Hukou
2017	2	Middle	0	Male	45-49	Han	Relatively unhealthy	Junior high school	First marriage with spouse	Average	4	No religion	Yes	Agricultural Hukou
2018	2	East北	3	Female	45-49	Han	Relatively unhealthy	Junior high school	First marriage with spouse	below average	4	No religion	Yes	Agricultural Hukou
2017	2	West	0	Female	45-49	Han	Relatively unhealthy	Junior high school	First marriage with spouse	below average	5	No religion	Yes	Agricultural Hukou
2018	2	East	2	Male	45-49	Han	Relatively unhealthy	Junior high school	First marriage with spouse	below average	3	No religion	Yes	Agricultural Hukou
2017	2	East	0	Female	45-49	Han	Relatively unhealthy	Junior high school	Remarriage with spouse	Far below average	2	No religion	Yes	Non-agricultural
2018	1	East	0	Female	45-49	Han	Relatively unhealthy	Junior high school	No spouse	Far below average	1	No religion	Yes	Non-agricultural
2017	2	West	4	Male	45-49	Han	Relatively unhealthy	Junior high school	First marriage with spouse	Average	3	No religion	Yes	Agricultural Hukou
2018	2	West	3	Female	45-49	Han	Relatively unhealthy	Junior high school	First marriage with spouse	below average	4	No religion	Yes	Agricultural Hukou
2017	2	West	0	Male	45-49	Han	Relatively unhealthy	Junior high school	First marriage with spouse	below average	3	No religion	Yes	Agricultural Hukou
2017	2	Middle	0	Male	45-49	Han	Relatively unhealthy	Junior high school	First marriage with spouse	Average	3	No religion	Yes	Agricultural Hukou
2017	2	West	3	Male	45-49	Han	Relatively unhealthy	Junior high school	First marriage with spouse	below average	4	No religion	Yes	Agricultural Hukou
2017	2	West	4	Male	45-49	Han	Relatively unhealthy	Junior high school	First marriage with spouse	below average	4	No religion	Yes	Agricultural Hukou
2017	4	East北	0	Male	45-49	Han	Relatively unhealthy	Junior high school	First marriage with spouse	Average	2	No religion	Yes	Agricultural Hukou
2018	1	East北	3	Male	45-49	Han	Relatively unhealthy	Junior high school	First marriage with spouse	Far below average	4	No religion	Yes	Non-agricultural
2018	2	Northeast	2	Male	45-49	Han	Relatively unhealthy	Junior high school	First marriage with spouse	below average	3	Has religion	Yes	Agricultural Hukou
2018	0	East北	3	Female	45-49	Han	Relatively unhealthy	Junior high school	First marriage with spouse	Far below average	4	No religion	No	Non-agricultural
2017	4	East	0	Male	45-49	Han	Relatively unhealthy	Junior high school	First marriage with spouse	below average	3	No religion	No	Non-agricultural
2017	2	East	0	Female	45-49	Han	Relatively unhealthy	Junior high school	First marriage with spouse	Average	3	No religion	Yes	Agricultural Hukou
2018	2	Middle	5	Male	45-49	Han	Relatively unhealthy	Junior high school	First marriage with spouse	below average	6	No religion	Yes	Non-agricultural
2017	2	West	0	Female	45-49	Han	Relatively unhealthy	Junior high school	First marriage with spouse	below average	2	No religion	Yes	Agricultural Hukou
2018	2	West	1	Female	45-49	Han	Relatively unhealthy	Junior high school	First marriage with spouse	Average	2	No religion	Yes	Agricultural Hukou
2017	1	East	0	Female	45-49	Han	Relatively unhealthy	Junior high school	First marriage with spouse	Average	2	No religion	No	Agricultural Hukou
2018	2	East	2	Male	45-49	Han	Relatively unhealthy	Junior high school	First marriage with spouse	below average	3	No religion	Yes	Agricultural Hukou
2017	2	West	2	Female	45-49	Han	Relatively unhealthy	Junior high school	First marriage with spouse	Average	3	No religion	Yes	Agricultural Hukou
2018	2	East	0	Female	45-49	Han	Relatively unhealthy	Junior high school	First marriage with spouse	below average	1	No religion	Yes	Agricultural Hukou
2017	2	East北	0	Male	45-49	Han	Relatively unhealthy	Junior high school	First marriage with spouse	below average	3	No religion	Yes	Agricultural Hukou
2018	2	East北	1	Male	45-49	Han	Relatively unhealthy	Junior high school	First marriage with spouse	Far below average	2	No religion	Yes	Non-agricultural
2018	2	East北	1	Female	45-49	Han	Relatively unhealthy	Junior high school	First marriage with spouse	Average	2	No religion	Yes	Agricultural Hukou
2017	2	Middle	0	Female	45-49	Han	Relatively unhealthy	Junior high school	First marriage with spouse	below average	3	No religion	Yes	Agricultural Hukou
2018	2	East北	1	Female	45-49	Han	Relatively unhealthy	Junior high school	First marriage with spouse	below average	2	No religion	Yes	Agricultural Hukou
2018	1	Northeast	2	Female	45-49	Han	Relatively unhealthy	Junior high school	First marriage with spouse	below average	3	Has religion	Yes	Agricultural Hukou
2017	2	Middle	0	Male	45-49	Han	Relatively unhealthy	Junior high school	Remarriage with spouse	Far below average	4	No religion	Yes	Agricultural Hukou
2018	4	East北	0	Male	45-49	Han	Relatively unhealthy	Junior high school	No spouse	Far below average	1	No religion	No	Non-agricultural
2018	1	East	1	Female	45-49	Han	Relatively unhealthy	Junior high school	First marriage with spouse	Far below average	2	No religion	Yes	Agricultural Hukou
2017	1	West	4	Male	45-49	Han	Relatively unhealthy	Junior high school	No spouse	below average	3	No religion	Yes	Non-agricultural
2017	2	West	0	Female	45-49	Han	Relatively unhealthy	Junior high school	First marriage with spouse	below average	3	No religion	Yes	Agricultural Hukou
2018	2	West	2	Male	45-49	Han	Relatively unhealthy	Junior high school	First marriage with spouse	below average	3	No religion	Yes	Agricultural Hukou
2018	2	West	2	Male	45-49	Han	Relatively unhealthy	Junior high school	First marriage with spouse	below average	3	No religion	Yes	Agricultural Hukou
2017	0	East	0	Male	45-49	Han	Relatively unhealthy	Junior high school	No spouse	below average	1	No religion	Yes	Non-agricultural
2018	2	West	1	Female	45-49	Han	Relatively unhealthy	Junior high school	First marriage with spouse	below average	2	No religion	Yes	Agricultural Hukou
2017	2	East	3	Female	45-49	Han	Relatively unhealthy	Junior high school	No spouse	Average	2	No religion	Yes	Agricultural Hukou
2018	98	East	2	Male	45-49	Han	Relatively unhealthy	Junior high school	First marriage with spouse	Average	3	No religion	Yes	Agricultural Hukou
2017	2	East	5	Male	45-49	Han	Relatively unhealthy	Junior high school	First marriage with spouse	below average	3	No religion	Yes	Agricultural Hukou
2017	2	Middle	0	Female	45-49	Han	Relatively unhealthy	Junior high school	First marriage with spouse	Far below average	2	No religion	Yes	Agricultural Hukou
2017	2	East北	0	Female	45-49	Han	Relatively unhealthy	Junior high school	Remarriage with spouse	below average	4	No religion	Yes	Agricultural Hukou
2018	2	East北	1	Female	45-49	Han	Relatively unhealthy	Junior high school	First marriage with spouse	below average	2	No religion	Yes	Agricultural Hukou
2018	1	East北	1	Female	45-49	Han	Relatively unhealthy	Junior high school	First marriage with spouse	Far below average	2	No religion	No	Agricultural Hukou
2018	2	East北	1	Female	45-49	Han	Relatively unhealthy	Junior high school	First marriage with spouse	Average	2	No religion	Yes	Non-agricultural
2018	2	East北	1	Female	45-49	Han	Relatively unhealthy	Junior high school	First marriage with spouse	below average	2	No religion	Yes	Agricultural Hukou
2017	2	Middle	0	Female	45-49	Han	Relatively unhealthy	Junior high school	First marriage with spouse	below average	4	No religion	Yes	Non-agricultural
2018	1	Middle	2	Male	45-49	Han	Relatively unhealthy	Junior high school	First marriage with spouse	below average	3	No religion	Yes	Agricultural Hukou
2017	98	East北	0	Male	45-49	Han	Relatively unhealthy	Junior high school	First marriage with spouse	below average	2	No religion	Yes	Agricultural Hukou
2018	1	East北	1	Female	45-49	Han	Relatively unhealthy	Junior high school	First marriage with spouse	below average	2	No religion	Yes	Agricultural Hukou
2018	1	East北	0	Male	45-49	Han	Relatively unhealthy	Junior high school	First marriage with spouse	below average	1	No religion	No	Agricultural Hukou
2018	1	East	1	Male	45-49	Han	Relatively unhealthy	Junior high school	First marriage with spouse	below average	2	No religion	No	Non-agricultural
2017	2	West	3	Female	45-49	Han	Relatively unhealthy	Junior high school	First marriage with spouse	Average	4	No religion	Yes	Agricultural Hukou
2018	2	West	1	Female	45-49	Han	Relatively unhealthy	Junior high school	First marriage with spouse	below average	2	No religion	Yes	Agricultural Hukou
2018	2	West	0	Male	45-49	Han	Relatively unhealthy	Junior high school	First marriage with spouse	below average	1	No religion	Yes	Agricultural Hukou
2018	1	Middle	2	Male	45-49	Han	Relatively unhealthy	Junior high school	No spouse	Far below average	3	No religion	Yes	Agricultural Hukou
2017	2	West	0	Male	45-49	Han	Relatively unhealthy	Junior high school	First marriage with spouse	Average	2	No religion	Yes	Agricultural Hukou
2017	2	West	0	Female	45-49	Han	Relatively unhealthy	Junior high school	First marriage with spouse	below average	3	No religion	Yes	Agricultural Hukou
2017	2	West	0	Female	45-49	Han	Relatively unhealthy	Junior high school	First marriage with spouse	below average	4	No religion	Yes	Non-agricultural
2018	2	East	1	Female	45-49	Han	Relatively unhealthy	Junior high school	First marriage with spouse	below average	2	No religion	Yes	Agricultural Hukou
2017	2	Middle	4	Female	45-49	Han	Relatively unhealthy	Junior high school	First marriage with spouse	below average	2	No religion	Yes	Agricultural Hukou
2017	1	East北	0	Male	45-49	Han	Relatively unhealthy	Junior high school	First marriage with spouse	Far below average	3	No religion	Yes	Agricultural Hukou
2017	2	Middle	0	Male	45-49	Han	Relatively unhealthy	Junior high school	First marriage with spouse	Average	3	No religion	Yes	Agricultural Hukou
2017	2	Middle	4	Female	45-49	Han	Relatively unhealthy	Junior high school	First marriage with spouse	Average	8	No religion	Yes	Agricultural Hukou
2018	4	Middle	1	Female	45-49	Han	Relatively unhealthy	Junior high school	First marriage with spouse	below average	2	No religion	Yes	Agricultural Hukou
2017	1	East北	0	Male	45-49	Han	Relatively unhealthy	Junior high school	First marriage with spouse	below average	4	No religion	Yes	Agricultural Hukou
2017	1	East北	0	Female	45-49	Han	Relatively unhealthy	Junior high school	First marriage with spouse	Far below average	4	No religion	Yes	Agricultural Hukou
2018	2	East北	3	Male	45-49	Han	Relatively unhealthy	Junior high school	First marriage with spouse	Average	4	No religion	Yes	Agricultural Hukou
2018	2	East	5	Male	45-49	Han	Relatively unhealthy	Junior high school	First marriage with spouse	Far below average	6	No religion	Yes	Agricultural Hukou
2017	2	Middle	4	Female	45-49	Han	Relatively unhealthy	Junior high school	First marriage with spouse	Far below average	3	No religion	Yes	Agricultural Hukou
2018	1	Northeast	0	Female	45-49	Han	Relatively unhealthy	Junior high school	No spouse	below average	1	Has religion	No	Non-agricultural
2017	3	East	0	Male	45-49	Han	Relatively unhealthy	Junior high school	First marriage with spouse	Far below average	5	No religion	Yes	Non-agricultural
2017	2	East	0	Male	45-49	Han	Relatively unhealthy	Junior high school	First marriage with spouse	below average	4	No religion	Yes	Agricultural Hukou
2017	2	East	0	Male	45-49	Han	Relatively unhealthy	Junior high school	Remarriage with spouse	Average	3	No religion	No	Non-agricultural
2018	2	East	1	Female	45-49	Han	Relatively unhealthy	Junior high school	First marriage with spouse	Average	2	No religion	Yes	Agricultural Hukou
2018	2	West	3	Female	45-49	Han	Relatively unhealthy	Junior high school	First marriage with spouse	below average	4	No religion	Yes	Agricultural Hukou
2018	4	East	0	Male	45-49	Han	Relatively unhealthy	Junior high school	No spouse	Average	1	No religion	Yes	Agricultural Hukou
2017	1	West	0	Male	45-49	Han	Relatively unhealthy	Junior high school	No spouse	Far below average	1	No religion	Yes	Agricultural Hukou
2018	1	West	2	Female	45-49	Han	Relatively unhealthy	Junior high school	First marriage with spouse	Far below average	3	No religion	Yes	Non-agricultural
2017	1	East	0	Female	45-49	Han	Relatively unhealthy	Junior high school	First marriage with spouse	Average	3	No religion	Yes	Agricultural Hukou
2017	2	West	0	Male	45-49	Han	Relatively unhealthy	Junior high school	First marriage with spouse	Far below average	4	No religion	Yes	Agricultural Hukou
2018	6	West	3	Male	45-49	Han	Relatively unhealthy	Junior high school	First marriage with spouse	Far below average	4	No religion	Yes	Non-agricultural
2018	2	East	2	Male	50-54	Han	Relatively unhealthy	Junior high school	First marriage with spouse	Far below average	3	Has religion	No	Non-agricultural
2018	1	East	2	Male	50-54	Han	Relatively unhealthy	Junior high school	First marriage with spouse	Far below average	3	No religion	Yes	Non-agricultural
2017	1	East	0	Male	50-54	Han	Relatively unhealthy	Junior high school	First marriage with spouse	Far below average	1	No religion	Yes	Agricultural Hukou
2017	2	West	0	Male	50-54	Han	Relatively unhealthy	Junior high school	First marriage with spouse	Average	4	No religion	Yes	Non-agricultural
2018	4	West	3	Female	50-54	Han	Relatively unhealthy	Junior high school	First marriage with spouse	Average	4	No religion	Yes	Non-agricultural
2018	3	East	3	Female	50-54	Han	Relatively unhealthy	Junior high school	First marriage with spouse	below average	4	No religion	Yes	Agricultural Hukou
2018	1	East北	0	Male	50-54	Han	Relatively unhealthy	Junior high school	No spouse	Far below average	1	No religion	No	Non-agricultural
2018	2	East北	2	Female	50-54	Han	Relatively unhealthy	Junior high school	First marriage with spouse	Average	3	No religion	No	Agricultural Hukou
2018	2	Middle	4	Female	50-54	Han	Relatively unhealthy	Junior high school	First marriage with spouse	below average	5	No religion	Yes	Agricultural Hukou
2017	2	Middle	0	Female	50-54	Han	Relatively unhealthy	Junior high school	First marriage with spouse	below average	2	No religion	Yes	Agricultural Hukou
2017	2	Middle	1	Male	50-54	Han	Relatively unhealthy	Junior high school	No spouse	Far below average	2	No religion	Yes	Agricultural Hukou
2018	1	East	2	Male	50-54	Han	Relatively unhealthy	Junior high school	Remarriage with spouse	Average	3	No religion	Yes	Agricultural Hukou
2018	3	Middle	2	Female	50-54	Han	Relatively unhealthy	Junior high school	First marriage with spouse	Average	3	No religion	Yes	Agricultural Hukou
2018	2	East	1	Female	50-54	Han	Relatively unhealthy	Junior high school	First marriage with spouse	Average	2	No religion	Yes	Agricultural Hukou
2017	2	West	0	Male	50-54	Han	Relatively unhealthy	Junior high school	First marriage with spouse	Above average	2	No religion	Yes	Agricultural Hukou
2017	1	East	0	Female	50-54	Han	Relatively unhealthy	Junior high school	First marriage with spouse	Far below average	2	No religion	Yes	Non-agricultural
2018	2	East	1	Female	50-54	Han	Relatively unhealthy	Junior high school	First marriage with spouse	Average	2	No religion	Yes	Non-agricultural
2017	1	East	4	Female	50-54	Han	Relatively unhealthy	Junior high school	First marriage with spouse	Far below average	3	No religion	Yes	Non-agricultural
2018	2	Middle	1	Female	50-54	Han	Relatively unhealthy	Junior high school	First marriage with spouse	Average	2	No religion	Yes	Non-agricultural
2017	1	East	0	Female	50-54	Han	Relatively unhealthy	Junior high school	First marriage with spouse	Average	3	No religion	No	Agricultural Hukou
2018	98	East	0	Male	50-54	Han	Relatively unhealthy	Junior high school	First marriage with spouse	below average	1	No religion	Yes	Agricultural Hukou
2018	2	West	1	Female	50-54	Han	Relatively unhealthy	Junior high school	First marriage with spouse	Far below average	2	No religion	Yes	Agricultural Hukou
2017	2	East	5	Female	50-54	Han	Relatively unhealthy	Junior high school	First marriage with spouse	Average	4	No religion	Yes	Agricultural Hukou
2017	2	East北	0	Female	50-54	Han	Relatively unhealthy	Junior high school	First marriage with spouse	Average	2	No religion	Yes	Agricultural Hukou
2017	2	Middle	0	Male	50-54	Han	Relatively unhealthy	Junior high school	First marriage with spouse	Average	3	No religion	Yes	Non-agricultural
2018	1	Middle	1	Female	50-54	Han	Relatively unhealthy	Junior high school	First marriage with spouse	below average	2	No religion	Yes	Non-agricultural
2018	2	Middle	3	Male	50-54	Han	Relatively unhealthy	Junior high school	First marriage with spouse	below average	4	No religion	Yes	Agricultural Hukou
2018	2	Middle	3	Female	50-54	Han	Relatively unhealthy	Junior high school	First marriage with spouse	below average	4	No religion	Yes	Agricultural Hukou
2017	3	Middle	0	Female	50-54	Han	Relatively unhealthy	Junior high school	First marriage with spouse	below average	2	No religion	Yes	Agricultural Hukou
2018	4	Middle	3	Female	50-54	Han	Relatively unhealthy	Junior high school	No spouse	Average	4	No religion	No	Agricultural Hukou
2018	1	East北	1	Male	50-54	Han	Relatively unhealthy	Junior high school	First marriage with spouse	Average	2	No religion	Yes	Agricultural Hukou
2018	2	East	1	Male	50-54	Han	Relatively unhealthy	Junior high school	First marriage with spouse	below average	2	No religion	Yes	Agricultural Hukou
2018	2	East	2	Female	50-54	Han	Relatively unhealthy	Junior high school	First marriage with spouse	Average	3	No religion	Yes	Non-agricultural
2018	2	East	0	Male	50-54	Han	Relatively unhealthy	Junior high school	No spouse	Far below average	1	No religion	Yes	Non-agricultural
2018	2	Middle	0	Female	50-54	Han	Relatively unhealthy	Junior high school	First marriage with spouse	below average	1	Has religion	Yes	Agricultural Hukou
2018	2	East北	2	Female	50-54	Han	Relatively unhealthy	Junior high school	First marriage with spouse	below average	3	No religion	Yes	Agricultural Hukou
2018	2	East	2	Female	50-54	Han	Relatively unhealthy	Junior high school	First marriage with spouse	below average	3	No religion	Yes	Agricultural Hukou
2018	2	East	2	Female	50-54	Han	Relatively unhealthy	Junior high school	First marriage with spouse	Far below average	3	No religion	Yes	Agricultural Hukou
2018	2	East	2	Female	50-54	Han	Relatively unhealthy	Junior high school	No spouse	below average	3	No religion	Yes	Non-agricultural
2018	2	West	3	Male	50-54	Han	Relatively unhealthy	Junior high school	First marriage with spouse	Average	4	No religion	Yes	Agricultural Hukou
2018	2	West	1	Female	50-54	Han	Relatively unhealthy	Junior high school	First marriage with spouse	Average	2	No religion	Yes	Agricultural Hukou
2017	2	West	0	Male	50-54	Han	Relatively unhealthy	Junior high school	First marriage with spouse	below average	4	No religion	Yes	Agricultural Hukou
2017	4	West	0	Male	50-54	Han	Relatively unhealthy	Junior high school	First marriage with spouse	below average	4	No religion	Yes	Agricultural Hukou
2017	1	Middle	0	Male	50-54	Han	Relatively unhealthy	Junior high school	First marriage with spouse	Average	1	No religion	Yes	Agricultural Hukou
2017	2	East	4	Female	50-54	Han	Relatively unhealthy	Junior high school	First marriage with spouse	below average	2	No religion	Yes	Non-agricultural
2017	97	West	0	Male	50-54	Han	Relatively unhealthy	Junior high school	First marriage with spouse	below average	4	No religion	Yes	Agricultural Hukou
2018	2	Middle	2	Female	50-54	Han	Relatively unhealthy	Junior high school	First marriage with spouse	below average	3	No religion	Yes	Agricultural Hukou
2017	2	East北	3	Male	50-54	Han	Relatively unhealthy	Junior high school	First marriage with spouse	Far below average	2	No religion	Yes	Agricultural Hukou
2017	2	East北	0	Female	50-54	Han	Relatively unhealthy	Junior high school	First marriage with spouse	Average	6	No religion	Yes	Agricultural Hukou
2017	2	Middle	0	Male	50-54	Han	Relatively unhealthy	Junior high school	First marriage with spouse	below average	2	No religion	Yes	Agricultural Hukou
2018	2	Middle	0	Female	50-54	Han	Relatively unhealthy	Junior high school	First marriage with spouse	Average	1	No religion	Yes	Non-agricultural
2018	2	Middle	0	Female	50-54	Han	Relatively unhealthy	Junior high school	First marriage with spouse	below average	1	No religion	Yes	Agricultural Hukou
2017	1	East北	0	Male	50-54	Han	Relatively unhealthy	Junior high school	First marriage with spouse	below average	2	No religion	Yes	Agricultural Hukou
2017	2	East北	0	Male	50-54	Han	Relatively unhealthy	Junior high school	First marriage with spouse	below average	2	No religion	Yes	Agricultural Hukou
2018	2	East	1	Female	50-54	Han	Relatively unhealthy	Junior high school	First marriage with spouse	Average	2	No religion	Yes	Agricultural Hukou
2018	2	East	3	Male	50-54	Han	Relatively unhealthy	Junior high school	First marriage with spouse	below average	4	No religion	Yes	Non-agricultural
2018	2	Middle	1	Female	50-54	Han	Relatively unhealthy	Junior high school	First marriage with spouse	below average	2	No religion	Yes	Agricultural Hukou
2017	1	East北	0	Female	50-54	Han	Relatively unhealthy	Junior high school	First marriage with spouse	below average	3	No religion	Yes	Non-agricultural
2018	2	East	2	Female	50-54	Han	Relatively unhealthy	Junior high school	First marriage with spouse	below average	3	No religion	Yes	Agricultural Hukou
2017	2	Middle	0	Female	50-54	Han	Relatively unhealthy	Junior high school	First marriage with spouse	Average	6	No religion	Yes	Agricultural Hukou
2017	2	West	0	Male	50-54	Han	Relatively unhealthy	Junior high school	First marriage with spouse	below average	1	No religion	Yes	Agricultural Hukou
2018	2	West	3	Male	50-54	Han	Relatively unhealthy	Junior high school	First marriage with spouse	below average	4	No religion	Yes	Agricultural Hukou
2017	1	East	1	Female	50-54	Han	Relatively unhealthy	Junior high school	First marriage with spouse	below average	3	No religion	No	Non-agricultural
2017	2	West	3	Male	50-54	Han	Relatively unhealthy	Junior high school	First marriage with spouse	Average	2	No religion	Yes	Agricultural Hukou
2017	97	West	0	Female	50-54	Han	Relatively unhealthy	Junior high school	No spouse	below average	1	No religion	Yes	Non-agricultural
2017	2	West	0	Female	50-54	Han	Relatively unhealthy	Junior high school	First marriage with spouse	below average	2	No religion	Yes	Agricultural Hukou
2017	98	East	0	Male	50-54	Han	Relatively unhealthy	Junior high school	First marriage with spouse	below average	2	No religion	Not know	Agricultural Hukou
2017	2	West	0	Female	50-54	Han	Relatively unhealthy	Junior high school	First marriage with spouse	Average	2	No religion	Yes	Non-agricultural
2017	97	West	0	Male	50-54	Han	Relatively unhealthy	Junior high school	First marriage with spouse	below average	3	No religion	Yes	Agricultural Hukou
2017	2	Middle	0	Male	50-54	Han	Relatively unhealthy	Junior high school	No spouse	below average	1	No religion	Yes	Non-agricultural
2018	1	East	0	Female	50-54	Han	Relatively unhealthy	Junior high school	No spouse	Average	1	No religion	Yes	Agricultural Hukou
2017	3	East	0	Male	50-54	Han	Relatively unhealthy	Junior high school	First marriage with spouse	below average	2	No religion	Yes	Non-agricultural
2017	2	East	0	Male	50-54	Han	Relatively unhealthy	Junior high school	First marriage with spouse	below average	2	No religion	Yes	Non-agricultural
2017	2	East	0	Female	50-54	Han	Relatively unhealthy	Junior high school	First marriage with spouse	Far below average	4	No religion	Yes	Non-agricultural
2017	2	East	0	Female	50-54	Han	Relatively unhealthy	Junior high school	First marriage with spouse	Average	7	No religion	Yes	Agricultural Hukou
2018	0	East	5	Female	50-54	Han	Relatively unhealthy	Junior high school	Remarriage with spouse	below average	6	No religion	Yes	Agricultural Hukou
2017	2	East北	0	Female	50-54	Han	Relatively unhealthy	Junior high school	First marriage with spouse	below average	2	No religion	Yes	Agricultural Hukou
2017	2	East北	6	Female	50-54	Han	Relatively unhealthy	Junior high school	First marriage with spouse	below average	2	No religion	Yes	Agricultural Hukou
2018	0	Northeast	2	Female	50-54	Han	Relatively unhealthy	Junior high school	First marriage with spouse	Far below average	3	Has religion	Yes	Agricultural Hukou
2018	2	East北	2	Female	50-54	Han	Relatively unhealthy	Junior high school	First marriage with spouse	below average	3	No religion	Yes	Agricultural Hukou
2018	1	East北	2	Male	50-54	Han	Relatively unhealthy	Junior high school	First marriage with spouse	Far below average	3	No religion	Yes	Agricultural Hukou
2017	1	East北	0	Female	50-54	Han	Relatively unhealthy	Junior high school	First marriage with spouse	below average	2	No religion	Yes	Non-agricultural
2017	2	West	0	Male	50-54	Han	Relatively unhealthy	Junior high school	First marriage with spouse	below average	4	No religion	Yes	Agricultural Hukou
2018	2	West	4	Female	50-54	Han	Relatively unhealthy	Junior high school	No spouse	Average	5	Has religion	Yes	Agricultural Hukou
2017	1	West	0	Female	50-54	Han	Relatively unhealthy	Junior high school	First marriage with spouse	Average	5	No religion	Yes	Non-agricultural
2018	2	West	1	Female	50-54	Han	Relatively unhealthy	Junior high school	First marriage with spouse	below average	2	No religion	No	Agricultural Hukou
2017	2	West	0	Female	50-54	Han	Relatively unhealthy	Junior high school	First marriage with spouse	Average	1	No religion	Yes	Non-agricultural
2017	2	West	0	Female	50-54	Han	Relatively unhealthy	Junior high school	First marriage with spouse	below average	2	No religion	Yes	Non-agricultural
2018	2	West	1	Female	50-54	Han	Relatively unhealthy	Junior high school	First marriage with spouse	Far below average	2	No religion	Yes	Agricultural Hukou
2017	1	West	0	Male	50-54	Han	Relatively unhealthy	Junior high school	First marriage with spouse	below average	2	No religion	Yes	Non-agricultural
2017	2	West	3	Male	50-54	Han	Relatively unhealthy	Junior high school	First marriage with spouse	Average	2	No religion	Yes	Agricultural Hukou
2017	2	West	0	Male	50-54	Han	Relatively unhealthy	Junior high school	No spouse	below average	1	No religion	Yes	Agricultural Hukou
2017	1	Middle	0	Female	50-54	Han	Relatively unhealthy	Junior high school	First marriage with spouse	Average	2	No religion	Yes	Agricultural Hukou
2017	5	East	4	Male	50-54	Han	Relatively unhealthy	Junior high school	First marriage with spouse	Above average	3	No religion	Yes	Agricultural Hukou
2018	2	West	5	Female	50-54	Han	Relatively unhealthy	Junior high school	First marriage with spouse	below average	6	No religion	Yes	Agricultural Hukou
2017	4	Middle	3	Male	50-54	Han	Relatively unhealthy	Junior high school	First marriage with spouse	Far below average	5	No religion	Yes	Agricultural Hukou
2017	3	Middle	4	Female	50-54	Han	Relatively unhealthy	Junior high school	First marriage with spouse	below average	1	No religion	Yes	Agricultural Hukou
2018	2	Middle	0	Female	50-54	Han	Relatively unhealthy	Junior high school	First marriage with spouse	Far below average	1	No religion	Yes	Agricultural Hukou
2017	1	East北	0	Male	50-54	Han	Relatively unhealthy	Junior high school	First marriage with spouse	Far below average	2	No religion	No	Agricultural Hukou
2017	2	East北	0	Female	50-54	Han	Relatively unhealthy	Junior high school	First marriage with spouse	Average	3	No religion	Yes	Non-agricultural
2018	1	East北	2	Female	50-54	Han	Relatively unhealthy	Junior high school	First marriage with spouse	Far below average	3	No religion	Yes	Non-agricultural
2018	97	East北	2	Male	50-54	Han	Relatively unhealthy	Junior high school	No spouse	below average	3	No religion	Yes	Non-agricultural
2018	2	East北	2	Male	50-54	Han	Relatively unhealthy	Junior high school	First marriage with spouse	below average	3	No religion	Yes	Non-agricultural
2018	1	East北	3	Male	50-54	Han	Relatively unhealthy	Junior high school	First marriage with spouse	below average	4	No religion	Yes	Agricultural Hukou
2017	5	Middle	7	Female	50-54	Han	Relatively unhealthy	Junior high school	First marriage with spouse	below average	5	No religion	Yes	Agricultural Hukou
2017	2	Middle	5	Male	50-54	Han	Relatively unhealthy	Junior high school	First marriage with spouse	below average	4	No religion	Yes	Agricultural Hukou
2018	2	Middle	1	Female	50-54	Han	Relatively unhealthy	Junior high school	First marriage with spouse	below average	2	No religion	Yes	Agricultural Hukou
2017	2	Middle	0	Female	50-54	Han	Relatively unhealthy	Junior high school	First marriage with spouse	Far below average	8	No religion	Yes	Agricultural Hukou
2017	2	Middle	0	Female	50-54	Han	Relatively unhealthy	Junior high school	First marriage with spouse	below average	2	No religion	Yes	Non-agricultural
2017	1	East北	0	Male	50-54	Han	Relatively unhealthy	Junior high school	First marriage with spouse	Average	2	No religion	Yes	Agricultural Hukou
2017	1	East北	0	Male	50-54	Han	Relatively unhealthy	Junior high school	First marriage with spouse	below average	6	No religion	Yes	Agricultural Hukou
2018	1	East北	1	Male	50-54	Han	Relatively unhealthy	Junior high school	First marriage with spouse	below average	2	No religion	Yes	Agricultural Hukou
2017	2	East	0	Female	50-54	Han	Relatively unhealthy	Junior high school	No spouse	below average	1	No religion	Yes	Non-agricultural
2017	1	East	1	Female	50-54	Han	Relatively unhealthy	Junior high school	First marriage with spouse	below average	3	No religion	Yes	Non-agricultural
2018	2	East	1	Female	50-54	Han	Relatively unhealthy	Junior high school	First marriage with spouse	below average	2	No religion	Yes	Agricultural Hukou
2017	0	Middle	0	Male	50-54	Han	Relatively unhealthy	Junior high school	First marriage with spouse	Average	2	No religion	Not know	Non-agricultural
2017	2	West	0	Female	50-54	Han	Relatively unhealthy	Junior high school	Remarriage with spouse	below average	2	No religion	Yes	Agricultural Hukou
2018	2	East	5	Female	50-54	Han	Relatively unhealthy	Junior high school	First marriage with spouse	below average	6	No religion	No	Non-agricultural
2018	2	West	1	Female	50-54	Han	Relatively unhealthy	Junior high school	No spouse	below average	2	No religion	Yes	Agricultural Hukou
2018	1	West	3	Female	50-54	Han	Relatively unhealthy	Junior high school	No spouse	below average	4	No religion	Yes	Non-agricultural
2018	2	West	1	Female	50-54	Han	Relatively unhealthy	Junior high school	First marriage with spouse	below average	2	No religion	Yes	Agricultural Hukou
2018	1	East	0	Female	50-54	Han	Relatively unhealthy	Junior high school	Remarriage with spouse	below average	1	No religion	Yes	Non-agricultural
2018	2	West	4	Female	50-54	Han	Relatively unhealthy	Junior high school	First marriage with spouse	Far below average	5	Has religion	Yes	Non-agricultural
2018	3	West	0	Male	50-54	Han	Relatively unhealthy	Junior high school	No spouse	Far below average	1	No religion	Yes	Agricultural Hukou
2017	3	Middle	0	Female	55-59	Han	Relatively unhealthy	Junior high school	First marriage with spouse	Average	4	No religion	Yes	Agricultural Hukou
2018	2	East	1	Male	55-59	Han	Relatively unhealthy	Junior high school	First marriage with spouse	below average	2	Has religion	Yes	Agricultural Hukou
2017	2	West	0	Male	55-59	Han	Relatively unhealthy	Junior high school	No spouse	Far below average	1	No religion	Yes	Agricultural Hukou
2018	2	Middle	0	Male	55-59	Han	Relatively unhealthy	Junior high school	First marriage with spouse	Far below average	1	No religion	Yes	Agricultural Hukou
2018	2	East北	1	Male	55-59	Han	Relatively unhealthy	Junior high school	First marriage with spouse	below average	2	No religion	Yes	Non-agricultural
2018	1	East北	1	Female	55-59	Han	Relatively unhealthy	Junior high school	First marriage with spouse	below average	2	No religion	Yes	Agricultural Hukou
2017	2	Middle	0	Female	55-59	Han	Relatively unhealthy	Junior high school	First marriage with spouse	Average	5	No religion	Yes	Agricultural Hukou
2018	2	Middle	2	Male	55-59	Han	Relatively unhealthy	Junior high school	First marriage with spouse	Average	3	No religion	Yes	Agricultural Hukou
2017	3	Middle	0	Male	55-59	Han	Relatively unhealthy	Junior high school	First marriage with spouse	Average	2	No religion	Yes	Agricultural Hukou
2017	4	East北	6	Male	55-59	Han	Relatively unhealthy	Junior high school	First marriage with spouse	Average	1	No religion	Yes	Agricultural Hukou
2017	1	East北	2	Male	55-59	Han	Relatively unhealthy	Junior high school	No spouse	Far below average	1	No religion	Yes	Non-agricultural
2017	2	East北	6	Male	55-59	Han	Relatively unhealthy	Junior high school	First marriage with spouse	Average	5	No religion	Yes	Non-agricultural
2018	2	East北	0	Male	55-59	Han	Relatively unhealthy	Junior high school	No spouse	below average	1	No religion	Yes	Agricultural Hukou
2017	2	East	0	Male	55-59	Han	Relatively unhealthy	Junior high school	First marriage with spouse	Average	1	No religion	No	Agricultural Hukou
2018	1	East	2	Female	55-59	Han	Relatively unhealthy	Junior high school	First marriage with spouse	Average	3	No religion	Yes	Agricultural Hukou
2017	97	Middle	2	Male	55-59	Han	Relatively unhealthy	Junior high school	No spouse	Far below average	1	No religion	Yes	Non-agricultural
2017	2	Middle	0	Male	55-59	Han	Relatively unhealthy	Junior high school	First marriage with spouse	below average	3	No religion	Yes	Agricultural Hukou
2018	3	Middle	3	Female	55-59	Han	Relatively unhealthy	Junior high school	First marriage with spouse	below average	4	No religion	Yes	Agricultural Hukou
2017	2	West	0	Male	55-59	Han	Relatively unhealthy	Junior high school	First marriage with spouse	below average	2	No religion	Yes	Agricultural Hukou
2017	2	West	0	Male	55-59	Han	Relatively unhealthy	Junior high school	First marriage with spouse	below average	4	No religion	Yes	Agricultural Hukou
2017	2	West	6	Female	55-59	Han	Relatively unhealthy	Junior high school	First marriage with spouse	Average	2	No religion	Yes	Agricultural Hukou
2017	2	West	5	Male	55-59	Han	Relatively unhealthy	Junior high school	First marriage with spouse	Average	2	No religion	Yes	Agricultural Hukou
2018	2	East	0	Female	55-59	Han	Relatively unhealthy	Junior high school	No spouse	Far below average	1	No religion	No	Non-agricultural
2018	2	East	1	Female	55-59	Han	Relatively unhealthy	Junior high school	First marriage with spouse	below average	2	Has religion	Yes	Agricultural Hukou
2018	2	West	3	Female	55-59	Han	Relatively unhealthy	Junior high school	No spouse	below average	4	No religion	Yes	Agricultural Hukou
2017	2	East	4	Female	55-59	Han	Relatively unhealthy	Junior high school	First marriage with spouse	below average	2	No religion	Yes	Non-agricultural
2018	2	East	2	Female	55-59	Han	Relatively unhealthy	Junior high school	First marriage with spouse	below average	3	Has religion	Yes	Non-agricultural
2017	2	West	0	Male	55-59	Han	Relatively unhealthy	Junior high school	First marriage with spouse	below average	2	No religion	Yes	Non-agricultural
2017	2	East	0	Male	55-59	Han	Relatively unhealthy	Junior high school	First marriage with spouse	Above average	7	No religion	Yes	Agricultural Hukou
2017	2	West	0	Female	55-59	Han	Relatively unhealthy	Junior high school	No spouse	below average	4	No religion	No	Non-agricultural
2018	2	West	0	Male	55-59	Han	Relatively unhealthy	Junior high school	First marriage with spouse	Average	1	Has religion	Yes	Agricultural Hukou
2018	1	Middle	1	Female	55-59	Han	Relatively unhealthy	Junior high school	First marriage with spouse	below average	2	No religion	Yes	Agricultural Hukou
2017	3	East	0	Male	55-59	Han	Relatively unhealthy	Junior high school	First marriage with spouse	below average	3	No religion	Yes	Non-agricultural
2018	0	East	0	Male	55-59	Han	Relatively unhealthy	Junior high school	No spouse	Far below average	1	No religion	Yes	Non-agricultural
2018	2	East	4	Female	55-59	Han	Relatively unhealthy	Junior high school	First marriage with spouse	Average	5	No religion	Yes	Non-agricultural
2018	2	East	3	Female	55-59	Han	Relatively unhealthy	Junior high school	First marriage with spouse	below average	4	No religion	Yes	Agricultural Hukou
2017	4	West	0	Male	55-59	Han	Relatively unhealthy	Junior high school	First marriage with spouse	below average	4	No religion	Yes	Agricultural Hukou
2017	97	West	0	Male	55-59	Han	Relatively unhealthy	Junior high school	First marriage with spouse	Far below average	2	No religion	Yes	Agricultural Hukou
2017	2	West	4	Female	55-59	Han	Relatively unhealthy	Junior high school	First marriage with spouse	below average	1	No religion	Yes	Agricultural Hukou
2017	2	West	0	Female	55-59	Han	Relatively unhealthy	Junior high school	First marriage with spouse	Far below average	4	No religion	No	Agricultural Hukou
2017	97	East	6	Male	55-59	Han	Relatively unhealthy	Junior high school	First marriage with spouse	below average	3	No religion	Yes	Agricultural Hukou
2017	2	East	0	Male	55-59	Han	Relatively unhealthy	Junior high school	First marriage with spouse	Average	2	No religion	Yes	Agricultural Hukou
2017	4	Middle	0	Female	55-59	Han	Relatively unhealthy	Junior high school	No spouse	Average	3	No religion	Yes	Agricultural Hukou
2017	2	Middle	0	Female	55-59	Han	Relatively unhealthy	Junior high school	First marriage with spouse	below average	1	No religion	Yes	Agricultural Hukou
2018	2	Middle	0	Female	55-59	Han	Relatively unhealthy	Junior high school	First marriage with spouse	Average	1	No religion	Yes	Agricultural Hukou
2018	3	Middle	1	Female	55-59	Han	Relatively unhealthy	Junior high school	First marriage with spouse	below average	2	No religion	Yes	Agricultural Hukou
2017	1	East北	0	Female	55-59	Han	Relatively unhealthy	Junior high school	No spouse	Far below average	2	No religion	Yes	Non-agricultural
2017	2	East北	2	Male	55-59	Han	Relatively unhealthy	Junior high school	No spouse	below average	1	No religion	Yes	Non-agricultural
2017	2	Middle	0	Male	55-59	Han	Relatively unhealthy	Junior high school	First marriage with spouse	Average	2	No religion	Yes	Agricultural Hukou
2017	2	Middle	0	Male	55-59	Han	Relatively unhealthy	Junior high school	No spouse	Average	5	No religion	Yes	Agricultural Hukou
2017	98	Middle	0	Male	55-59	Han	Relatively unhealthy	Junior high school	First marriage with spouse	Far below average	2	No religion	Yes	Agricultural Hukou
2018	2	East北	1	Male	55-59	Han	Relatively unhealthy	Junior high school	First marriage with spouse	below average	2	No religion	Yes	Agricultural Hukou
2017	2	East	3	Male	55-59	Han	Relatively unhealthy	Junior high school	First marriage with spouse	Average	2	No religion	Yes	Agricultural Hukou
2017	2	Middle	0	Female	55-59	Han	Relatively unhealthy	Junior high school	No spouse	Average	2	No religion	Yes	Agricultural Hukou
2017	2	East北	0	Female	55-59	Han	Relatively unhealthy	Junior high school	First marriage with spouse	below average	3	No religion	Yes	Non-agricultural
2017	2	East北	0	Female	55-59	Han	Relatively unhealthy	Junior high school	First marriage with spouse	below average	2	No religion	Yes	Agricultural Hukou
2018	1	East	3	Female	55-59	Han	Relatively unhealthy	Junior high school	First marriage with spouse	Far below average	4	No religion	Yes	Non-agricultural
2018	1	East	1	Male	55-59	Han	Relatively unhealthy	Junior high school	First marriage with spouse	below average	2	No religion	Yes	Agricultural Hukou
2018	2	East	2	Female	55-59	Han	Relatively unhealthy	Junior high school	Remarriage with spouse	Average	3	Has religion	Yes	Agricultural Hukou
2018	2	West	0	Female	55-59	Han	Relatively unhealthy	Junior high school	No spouse	Far below average	1	No religion	Yes	Non-agricultural
2018	3	West	3	Female	55-59	Han	Relatively unhealthy	Junior high school	First marriage with spouse	below average	4	No religion	Yes	Agricultural Hukou
2018	1	East	1	Male	55-59	Han	Relatively unhealthy	Junior high school	First marriage with spouse	Average	2	No religion	Yes	Non-agricultural
2018	97	East	1	Female	55-59	Han	Relatively unhealthy	Junior high school	Remarriage with spouse	Average	2	No religion	Not know	Agricultural Hukou
2017	2	West	0	Female	55-59	Han	Relatively unhealthy	Junior high school	First marriage with spouse	Average	2	No religion	Yes	Non-agricultural
2017	1	West	0	Female	55-59	Han	Relatively unhealthy	Junior high school	First marriage with spouse	below average	6	No religion	Yes	Agricultural Hukou
2017	2	West	2	Female	55-59	Han	Relatively unhealthy	Junior high school	First marriage with spouse	Average	4	No religion	Yes	Agricultural Hukou
2018	2	West	2	Male	55-59	Han	Relatively unhealthy	Junior high school	First marriage with spouse	Far below average	3	No religion	No	Non-agricultural
2018	2	West	0	Male	55-59	Han	Relatively unhealthy	Junior high school	First marriage with spouse	below average	1	No religion	Yes	Agricultural Hukou
2017	97	East	0	Male	55-59	Han	Relatively unhealthy	Junior high school	No spouse	Far below average	1	No religion	Yes	Non-agricultural
2018	2	West	2	Male	55-59	Han	Relatively unhealthy	Junior high school	First marriage with spouse	below average	3	No religion	Yes	Non-agricultural
2018	1	East	2	Female	55-59	Han	Relatively unhealthy	Junior high school	First marriage with spouse	below average	3	No religion	Yes	Non-agricultural
2017	2	West	0	Male	55-59	Han	Relatively unhealthy	Junior high school	First marriage with spouse	Far below average	2	No religion	Yes	Agricultural Hukou
2018	3	West	2	Female	55-59	Han	Relatively unhealthy	Junior high school	First marriage with spouse	below average	3	No religion	Yes	Agricultural Hukou
2018	97	West	1	Male	55-59	Han	Relatively unhealthy	Junior high school	First marriage with spouse	Average	2	No religion	Yes	Non-agricultural
2018	2	West	4	Male	55-59	Han	Relatively unhealthy	Junior high school	First marriage with spouse	below average	5	No religion	Yes	Non-agricultural
2017	2	Middle	0	Female	55-59	Han	Relatively unhealthy	Junior high school	First marriage with spouse	below average	6	No religion	Yes	Agricultural Hukou
2018	2	East	0	Male	55-59	Han	Relatively unhealthy	Junior high school	First marriage with spouse	Average	1	No religion	Yes	Agricultural Hukou
2018	97	West	1	Male	55-59	Han	Relatively unhealthy	Junior high school	First marriage with spouse	below average	2	No religion	Yes	Agricultural Hukou
2018	3	East	0	Male	55-59	Han	Relatively unhealthy	Junior high school	First marriage with spouse	below average	1	Has religion	Yes	Agricultural Hukou
2018	3	West	2	Male	55-59	Han	Relatively unhealthy	Junior high school	First marriage with spouse	below average	3	No religion	Yes	Agricultural Hukou
2017	2	Middle	0	Female	55-59	Han	Relatively unhealthy	Junior high school	First marriage with spouse	below average	1	No religion	Yes	Agricultural Hukou
2017	2	Middle	0	Male	55-59	Han	Relatively unhealthy	Junior high school	First marriage with spouse	below average	1	No religion	Yes	Agricultural Hukou
2017	2	Middle	0	Female	55-59	Han	Relatively unhealthy	Junior high school	First marriage with spouse	Average	2	No religion	Yes	Agricultural Hukou
2018	3	Middle	1	Male	55-59	Han	Relatively unhealthy	Junior high school	First marriage with spouse	below average	2	No religion	Yes	Agricultural Hukou
2017	1	East北	0	Male	55-59	Han	Relatively unhealthy	Junior high school	First marriage with spouse	below average	1	No religion	No	Non-agricultural
2017	2	East北	0	Female	55-59	Han	Relatively unhealthy	Junior high school	First marriage with spouse	below average	3	No religion	Yes	Agricultural Hukou
2017	2	Middle	6	Male	55-59	Han	Relatively unhealthy	Junior high school	First marriage with spouse	below average	5	No religion	Yes	Agricultural Hukou
2018	3	Middle	1	Female	55-59	Han	Relatively unhealthy	Junior high school	First marriage with spouse	Above average	2	No religion	Yes	Non-agricultural
2018	2	Middle	5	Female	55-59	Han	Relatively unhealthy	Junior high school	First marriage with spouse	below average	6	No religion	Yes	Non-agricultural
2018	2	Middle	3	Male	55-59	Han	Relatively unhealthy	Junior high school	First marriage with spouse	Average	4	No religion	Yes	Agricultural Hukou
2018	2	Middle	5	Female	55-59	Han	Relatively unhealthy	Junior high school	First marriage with spouse	below average	6	No religion	No	Agricultural Hukou
2017	2	Middle	0	Female	55-59	Han	Relatively unhealthy	Junior high school	First marriage with spouse	below average	3	No religion	Yes	Agricultural Hukou
2017	1	East北	0	Female	55-59	Han	Relatively unhealthy	Junior high school	First marriage with spouse	below average	2	No religion	No	Non-agricultural
2017	1	East北	0	Female	55-59	Han	Relatively unhealthy	Junior high school	First marriage with spouse	below average	2	No religion	Yes	Non-agricultural
2018	97	East北	3	Female	55-59	Han	Relatively unhealthy	Junior high school	First marriage with spouse	Average	4	No religion	Yes	Non-agricultural
2017	5	East北	396	Male	55-59	Han	Relatively unhealthy	Junior high school	First marriage with spouse	Average	2	No religion	Yes	Non-agricultural
2018	2	West	1	Male	55-59	Han	Relatively unhealthy	Junior high school	First marriage with spouse	Far above average	2	No religion	Yes	Agricultural Hukou
2018	2	East	1	Female	55-59	Han	Relatively unhealthy	Junior high school	First marriage with spouse	below average	2	No religion	Yes	Agricultural Hukou
2017	0	Middle	3	Female	55-59	Han	Relatively unhealthy	Junior high school	First marriage with spouse	below average	2	No religion	Yes	Non-agricultural
2017	2	Middle	0	Male	55-59	Han	Relatively unhealthy	Junior high school	First marriage with spouse	Average	3	No religion	Yes	Agricultural Hukou
2018	2	West	1	Female	55-59	Han	Relatively unhealthy	Junior high school	First marriage with spouse	Average	2	Has religion	Yes	Agricultural Hukou
2017	2	East	0	Male	55-59	Han	Relatively unhealthy	Junior high school	No spouse	below average	1	No religion	Yes	Non-agricultural
2018	2	West	0	Male	55-59	Han	Relatively unhealthy	Junior high school	No spouse	below average	1	Has religion	Yes	Agricultural Hukou
2018	4	East	5	Male	55-59	Han	Relatively unhealthy	Junior high school	First marriage with spouse	Far below average	6	No religion	Yes	Agricultural Hukou
2017	4	West	4	Male	55-59	Han	Relatively unhealthy	Junior high school	First marriage with spouse	below average	5	No religion	Yes	Agricultural Hukou
2017	1	East北	0	Male	55-59	Han	Relatively unhealthy	Junior high school	First marriage with spouse	below average	3	No religion	Yes	Agricultural Hukou
2017	1	East北	0	Male	55-59	Han	Relatively unhealthy	Junior high school	No spouse	Average	2	No religion	Yes	Agricultural Hukou
2017	2	East北	5	Female	55-59	Han	Relatively unhealthy	Junior high school	First marriage with spouse	Average	3	No religion	Yes	Agricultural Hukou
2017	2	East北	0	Female	55-59	Han	Relatively unhealthy	Junior high school	No spouse	Average	1	No religion	Yes	Agricultural Hukou
2018	2	Northeast	1	Male	55-59	Han	Relatively unhealthy	Junior high school	First marriage with spouse	Average	2	Has religion	Yes	Non-agricultural
2018	1	East	2	Male	55-59	Han	Relatively unhealthy	Junior high school	First marriage with spouse	below average	3	No religion	Yes	Non-agricultural
2018	2	Middle	2	Female	55-59	Han	Relatively unhealthy	Junior high school	First marriage with spouse	below average	3	No religion	Yes	Agricultural Hukou
2017	2	Middle	3	Male	55-59	Han	Relatively unhealthy	Junior high school	First marriage with spouse	Average	5	No religion	Yes	Agricultural Hukou
2018	2	West	4	Male	55-59	Han	Relatively unhealthy	Junior high school	First marriage with spouse	Far below average	5	Has religion	Not know	Agricultural Hukou
2017	2	East	3	Male	55-59	Han	Relatively unhealthy	Junior high school	First marriage with spouse	below average	2	No religion	Yes	Non-agricultural
2018	2	West	1	Female	55-59	Han	Relatively unhealthy	Junior high school	First marriage with spouse	Average	2	No religion	Yes	Agricultural Hukou
2018	2	Middle	1	Male	55-59	Han	Relatively unhealthy	Junior high school	First marriage with spouse	below average	2	No religion	Yes	Non-agricultural
2017	97	East	0	Male	55-59	Han	Relatively unhealthy	Junior high school	First marriage with spouse	below average	5	No religion	Yes	Non-agricultural
2018	2	East	3	Male	55-59	Han	Relatively unhealthy	Junior high school	First marriage with spouse	Average	4	No religion	Yes	Agricultural Hukou
2018	3	East	2	Female	55-59	Han	Relatively unhealthy	Junior high school	First marriage with spouse	below average	3	No religion	Yes	Non-agricultural
2017	2	East	0	Female	55-59	Han	Relatively unhealthy	Junior high school	First marriage with spouse	below average	5	No religion	Yes	Agricultural Hukou
2017	2	East	0	Female	55-59	Han	Relatively unhealthy	Junior high school	First marriage with spouse	Average	2	No religion	Yes	Agricultural Hukou
2017	2	Middle	0	Female	55-59	Han	Relatively unhealthy	Junior high school	First marriage with spouse	below average	2	No religion	Yes	Agricultural Hukou
2017	2	East北	0	Female	55-59	Han	Relatively unhealthy	Junior high school	First marriage with spouse	Far below average	3	No religion	No	Non-agricultural
2017	2	East北	0	Female	55-59	Han	Relatively unhealthy	Junior high school	First marriage with spouse	below average	2	No religion	Yes	Agricultural Hukou
2018	0	East北	1	Male	55-59	Han	Relatively unhealthy	Junior high school	First marriage with spouse	below average	2	No religion	Yes	Agricultural Hukou
2017	2	East	0	Female	55-59	Han	Relatively unhealthy	Junior high school	First marriage with spouse	Average	3	No religion	Yes	Non-agricultural
2018	2	Middle	1	Male	55-59	Han	Relatively unhealthy	Junior high school	First marriage with spouse	below average	2	No religion	Yes	Agricultural Hukou
2018	1	East北	1	Female	55-59	Han	Relatively unhealthy	Junior high school	First marriage with spouse	Average	2	No religion	Yes	Non-agricultural
2017	2	West	2	Male	55-59	Han	Relatively unhealthy	Junior high school	First marriage with spouse	Average	2	No religion	Yes	Agricultural Hukou
2017	1	West	0	Male	55-59	Han	Relatively unhealthy	Junior high school	First marriage with spouse	below average	2	No religion	Yes	Agricultural Hukou
2018	99	West	4	Male	55-59	Han	Relatively unhealthy	Junior high school	First marriage with spouse	below average	5	No religion	Yes	Agricultural Hukou
2017	3	East	0	Female	55-59	Han	Relatively unhealthy	Junior high school	First marriage with spouse	Average	2	No religion	Yes	Non-agricultural
2018	2	West	3	Male	55-59	Han	Relatively unhealthy	Junior high school	First marriage with spouse	below average	4	No religion	Yes	Agricultural Hukou
2018	98	East	1	Male	60-64	Han	Relatively unhealthy	Junior high school	First marriage with spouse	Average	2	No religion	Yes	Non-agricultural
2017	3	West	0	Male	60-64	Han	Relatively unhealthy	Junior high school	First marriage with spouse	below average	2	No religion	Yes	Agricultural Hukou
2017	2	Middle	0	Female	60-64	Han	Relatively unhealthy	Junior high school	First marriage with spouse	below average	3	No religion	Yes	Agricultural Hukou
2018	5	Middle	3	Female	60-64	Han	Relatively unhealthy	Junior high school	First marriage with spouse	below average	4	No religion	Yes	Agricultural Hukou
2018	1	East北	1	Male	60-64	Han	Relatively unhealthy	Junior high school	First marriage with spouse	Average	2	No religion	Yes	Agricultural Hukou
2018	3	East北	1	Female	60-64	Han	Relatively unhealthy	Junior high school	First marriage with spouse	below average	2	No religion	Yes	Agricultural Hukou
2018	2	East	1	Female	60-64	Han	Relatively unhealthy	Junior high school	First marriage with spouse	below average	2	No religion	Yes	Non-agricultural
2018	1	East	1	Male	60-64	Han	Relatively unhealthy	Junior high school	First marriage with spouse	below average	2	No religion	No	Agricultural Hukou
2018	2	East	1	Male	60-64	Han	Relatively unhealthy	Junior high school	First marriage with spouse	below average	2	No religion	Yes	Agricultural Hukou
2017	2	East	0	Female	60-64	Han	Relatively unhealthy	Junior high school	First marriage with spouse	Average	2	No religion	Yes	Non-agricultural
2018	0	West	0	Male	60-64	Han	Relatively unhealthy	Junior high school	First marriage with spouse	Far below average	1	No religion	Yes	Agricultural Hukou
2017	3	East	0	Male	60-64	Han	Relatively unhealthy	Junior high school	First marriage with spouse	below average	2	No religion	Yes	Non-agricultural
2017	3	West	0	Male	60-64	Han	Relatively unhealthy	Junior high school	First marriage with spouse	below average	6	No religion	Yes	Agricultural Hukou
2017	3	East	0	Female	60-64	Han	Relatively unhealthy	Junior high school	First marriage with spouse	Above average	3	No religion	Yes	Agricultural Hukou
2017	2	East	0	Male	60-64	Han	Relatively unhealthy	Junior high school	First marriage with spouse	below average	2	No religion	Yes	Agricultural Hukou
2017	2	East	0	Male	60-64	Han	Relatively unhealthy	Junior high school	First marriage with spouse	below average	2	No religion	Yes	Agricultural Hukou
2018	1	East	1	Male	60-64	Han	Relatively unhealthy	Junior high school	First marriage with spouse	below average	2	No religion	Yes	Agricultural Hukou
2017	2	Middle	0	Male	60-64	Han	Relatively unhealthy	Junior high school	First marriage with spouse	below average	22	No religion	Yes	Agricultural Hukou
2017	2	East北	0	Male	60-64	Han	Relatively unhealthy	Junior high school	First marriage with spouse	below average	2	No religion	Yes	Non-agricultural
2017	1	East北	4	Female	60-64	Han	Relatively unhealthy	Junior high school	First marriage with spouse	Average	2	No religion	Yes	Non-agricultural
2017	2	Middle	0	Male	60-64	Han	Relatively unhealthy	Junior high school	No spouse	Average	1	No religion	Yes	Non-agricultural
2017	2	Middle	0	Female	60-64	Han	Relatively unhealthy	Junior high school	First marriage with spouse	Above average	2	No religion	Yes	Non-agricultural
2018	97	Middle	0	Male	60-64	Han	Relatively unhealthy	Junior high school	First marriage with spouse	Far below average	1	No religion	Yes	Agricultural Hukou
2017	2	Middle	0	Female	60-64	Han	Relatively unhealthy	Junior high school	First marriage with spouse	Average	2	No religion	No	Agricultural Hukou
2017	2	Middle	0	Female	60-64	Han	Relatively unhealthy	Junior high school	First marriage with spouse	Average	6	No religion	Yes	Agricultural Hukou
2017	3	East北	0	Male	60-64	Han	Relatively unhealthy	Junior high school	First marriage with spouse	below average	2	No religion	Yes	Agricultural Hukou
2017	1	East北	5	Female	60-64	Han	Relatively unhealthy	Junior high school	First marriage with spouse	Far below average	5	No religion	No	Agricultural Hukou
2018	1	East北	1	Female	60-64	Han	Relatively unhealthy	Junior high school	First marriage with spouse	Average	2	No religion	Yes	Non-agricultural
2017	1	East	0	Male	60-64	Han	Relatively unhealthy	Junior high school	First marriage with spouse	below average	2	No religion	Yes	Agricultural Hukou
2017	2	East	0	Male	60-64	Han	Relatively unhealthy	Junior high school	No spouse	below average	1	No religion	Yes	Agricultural Hukou
2018	2	East北	1	Female	60-64	Han	Relatively unhealthy	Junior high school	First marriage with spouse	below average	2	No religion	Yes	Agricultural Hukou
2017	2	East	0	Male	60-64	Han	Relatively unhealthy	Junior high school	First marriage with spouse	Average	2	No religion	Yes	Agricultural Hukou
2017	1	East	0	Female	60-64	Han	Relatively unhealthy	Junior high school	First marriage with spouse	Average	2	No religion	Yes	Non-agricultural
2018	2	East	3	Female	60-64	Han	Relatively unhealthy	Junior high school	No spouse	Average	4	No religion	Yes	Non-agricultural
2017	3	West	0	Male	60-64	Han	Relatively unhealthy	Junior high school	First marriage with spouse	Average	4	No religion	Yes	Agricultural Hukou
2017	2	West	1	Male	60-64	Han	Relatively unhealthy	Junior high school	First marriage with spouse	below average	2	No religion	Yes	Non-agricultural
2017	2	West	0	Female	60-64	Han	Relatively unhealthy	Junior high school	First marriage with spouse	Average	3	No religion	Yes	Agricultural Hukou
2017	1	East	0	Male	60-64	Han	Relatively unhealthy	Junior high school	First marriage with spouse	Average	2	No religion	Yes	Non-agricultural
2018	1	East	1	Male	60-64	Han	Relatively unhealthy	Junior high school	First marriage with spouse	below average	2	No religion	Yes	Non-agricultural
2018	1	East	0	Male	60-64	Han	Relatively unhealthy	Junior high school	First marriage with spouse	Not know	1	No religion	Yes	Agricultural Hukou
2017	2	East	0	Male	60-64	Han	Relatively unhealthy	Junior high school	First marriage with spouse	Average	6	No religion	Yes	Non-agricultural
2017	2	West	3	Female	60-64	Han	Relatively unhealthy	Junior high school	First marriage with spouse	below average	1	No religion	Yes	Non-agricultural
2017	1	Middle	0	Male	60-64	Han	Relatively unhealthy	Junior high school	First marriage with spouse	below average	2	No religion	No	Agricultural Hukou
2017	3	East	0	Male	60-64	Han	Relatively unhealthy	Junior high school	First marriage with spouse	Far below average	1	No religion	Yes	Non-agricultural
2018	2	East	1	Male	60-64	Han	Relatively unhealthy	Junior high school	First marriage with spouse	Average	2	No religion	Yes	Non-agricultural
2018	2	East	1	Female	60-64	Han	Relatively unhealthy	Junior high school	First marriage with spouse	below average	2	No religion	No	Agricultural Hukou
2018	2	West	1	Female	60-64	Han	Relatively unhealthy	Junior high school	First marriage with spouse	Far below average	2	No religion	Yes	Agricultural Hukou
2017	2	West	2	Male	60-64	Han	Relatively unhealthy	Junior high school	First marriage with spouse	below average	4	No religion	Yes	Agricultural Hukou
2017	97	West	0	Female	60-64	Han	Relatively unhealthy	Junior high school	No spouse	below average	4	No religion	Yes	Agricultural Hukou
2017	2	East	0	Male	60-64	Han	Relatively unhealthy	Junior high school	Remarriage with spouse	below average	2	No religion	Yes	Agricultural Hukou
2018	2	East	1	Male	60-64	Han	Relatively unhealthy	Junior high school	First marriage with spouse	below average	2	No religion	Yes	Agricultural Hukou
2018	2	Middle	1	Male	60-64	Han	Relatively unhealthy	Junior high school	First marriage with spouse	Average	2	Has religion	Yes	Agricultural Hukou
2018	2	East北	1	Male	60-64	Han	Relatively unhealthy	Junior high school	First marriage with spouse	Average	2	No religion	Yes	Agricultural Hukou
2018	1	East北	1	Male	60-64	Han	Relatively unhealthy	Junior high school	First marriage with spouse	below average	2	No religion	Yes	Non-agricultural
2017	2	Middle	0	Male	60-64	Han	Relatively unhealthy	Junior high school	First marriage with spouse	below average	4	No religion	Yes	Agricultural Hukou
2017	2	East北	5	Male	60-64	Han	Relatively unhealthy	Junior high school	First marriage with spouse	Average	1	No religion	Yes	Agricultural Hukou
2017	2	East北	0	Male	60-64	Han	Relatively unhealthy	Junior high school	First marriage with spouse	Average	2	No religion	Yes	Agricultural Hukou
2017	2	East	0	Male	60-64	Han	Relatively unhealthy	Junior high school	First marriage with spouse	below average	2	No religion	Yes	Non-agricultural
2018	2	East	2	Male	60-64	Han	Relatively unhealthy	Junior high school	First marriage with spouse	Far below average	3	No religion	Yes	Agricultural Hukou
2017	4	East	0	Female	60-64	Han	Relatively unhealthy	Junior high school	First marriage with spouse	Above average	2	No religion	Yes	Agricultural Hukou
2017	2	West	0	Male	60-64	Han	Relatively unhealthy	Junior high school	First marriage with spouse	below average	2	No religion	Yes	Agricultural Hukou
2018	2	West	5	Female	60-64	Han	Relatively unhealthy	Junior high school	First marriage with spouse	Average	6	Has religion	Yes	Agricultural Hukou
2017	2	West	0	Female	60-64	Han	Relatively unhealthy	Junior high school	Remarriage with spouse	Far below average	1	No religion	Yes	Agricultural Hukou
2017	2	West	0	Male	60-64	Han	Relatively unhealthy	Junior high school	No spouse	Average	1	No religion	Yes	Non-agricultural
2018	2	West	1	Male	60-64	Han	Relatively unhealthy	Junior high school	First marriage with spouse	below average	2	No religion	Yes	Non-agricultural
2017	2	East	0	Female	60-64	Han	Relatively unhealthy	Junior high school	First marriage with spouse	Average	2	No religion	Yes	Non-agricultural
2018	2	East	1	Female	60-64	Han	Relatively unhealthy	Junior high school	First marriage with spouse	Average	2	No religion	Yes	Non-agricultural
2017	2	East	0	Male	60-64	Han	Relatively unhealthy	Junior high school	First marriage with spouse	below average	3	No religion	Yes	Non-agricultural
2017	4	East	0	Male	60-64	Han	Relatively unhealthy	Junior high school	First marriage with spouse	below average	5	No religion	Yes	Non-agricultural
2017	1	East	4	Female	60-64	Han	Relatively unhealthy	Junior high school	First marriage with spouse	below average	2	No religion	Yes	Non-agricultural
2017	2	East	4	Female	60-64	Han	Relatively unhealthy	Junior high school	First marriage with spouse	Average	2	No religion	Yes	Non-agricultural
2017	1	East	0	Male	60-64	Han	Relatively unhealthy	Junior high school	First marriage with spouse	Average	4	No religion	Yes	Non-agricultural
2018	2	East	1	Male	60-64	Han	Relatively unhealthy	Junior high school	First marriage with spouse	below average	2	No religion	Yes	Non-agricultural
2017	3	West	0	Male	60-64	Han	Relatively unhealthy	Junior high school	First marriage with spouse	below average	4	No religion	No	Agricultural Hukou
2017	2	West	0	Female	60-64	Han	Relatively unhealthy	Junior high school	First marriage with spouse	below average	2	No religion	Yes	Non-agricultural
2018	2	East	1	Male	60-64	Han	Relatively unhealthy	Junior high school	Remarriage with spouse	below average	2	No religion	Yes	Agricultural Hukou
2018	3	Middle	1	Male	60-64	Han	Relatively unhealthy	Junior high school	First marriage with spouse	Average	2	No religion	Yes	Agricultural Hukou
2017	97	East北	4	Female	60-64	Han	Relatively unhealthy	Junior high school	First marriage with spouse	below average	2	No religion	Yes	Agricultural Hukou
2018	2	Northeast	2	Female	60-64	Han	Relatively unhealthy	Junior high school	First marriage with spouse	below average	3	Has religion	Yes	Agricultural Hukou
2017	3	Middle	0	Male	60-64	Han	Relatively unhealthy	Junior high school	First marriage with spouse	below average	2	No religion	Yes	Agricultural Hukou
2017	1	Middle	3	Female	60-64	Han	Relatively unhealthy	Junior high school	First marriage with spouse	below average	3	No religion	Yes	Agricultural Hukou
2017	2	Middle	4	Female	60-64	Han	Relatively unhealthy	Junior high school	First marriage with spouse	Average	2	No religion	Yes	Non-agricultural
2017	2	Middle	0	Female	60-64	Han	Relatively unhealthy	Junior high school	First marriage with spouse	below average	2	No religion	No	Non-agricultural
2017	0	East北	3	Male	60-64	Han	Relatively unhealthy	Junior high school	First marriage with spouse	below average	2	No religion	Yes	Agricultural Hukou
2017	97	East北	0	Female	60-64	Han	Relatively unhealthy	Junior high school	First marriage with spouse	Average	2	No religion	Yes	Non-agricultural
2018	2	Northeast	3	Male	60-64	Han	Relatively unhealthy	Junior high school	First marriage with spouse	below average	4	Has religion	Yes	Agricultural Hukou
2017	2	East	0	Female	60-64	Han	Relatively unhealthy	Junior high school	First marriage with spouse	Average	5	No religion	Yes	Agricultural Hukou
2017	2	West	0	Female	60-64	Han	Relatively unhealthy	Junior high school	First marriage with spouse	below average	2	No religion	Yes	Agricultural Hukou
2018	2	West	3	Male	60-64	Han	Relatively unhealthy	Junior high school	First marriage with spouse	below average	4	No religion	Yes	Agricultural Hukou
2018	1	East	0	Female	60-64	Han	Relatively unhealthy	Junior high school	No spouse	below average	1	Has religion	Yes	Non-agricultural
2018	2	East	2	Male	60-64	Han	Relatively unhealthy	Junior high school	First marriage with spouse	Above average	3	No religion	Yes	Non-agricultural
2018	1	East	2	Female	60-64	Han	Relatively unhealthy	Junior high school	First marriage with spouse	Average	3	No religion	Yes	Non-agricultural
2018	2	West	1	Male	60-64	Han	Relatively unhealthy	Junior high school	First marriage with spouse	Average	2	No religion	Yes	Agricultural Hukou
2018	1	East	2	Female	60-64	Han	Relatively unhealthy	Junior high school	First marriage with spouse	Average	3	No religion	Yes	Non-agricultural
2018	2	East	1	Male	60-64	Han	Relatively unhealthy	Junior high school	First marriage with spouse	Average	2	No religion	Yes	Non-agricultural
2017	2	East	5	Male	60-64	Han	Relatively unhealthy	Junior high school	First marriage with spouse	Far below average	4	No religion	Yes	Non-agricultural
2017	0	East	0	Male	60-64	Han	Relatively unhealthy	Junior high school	First marriage with spouse	Average	3	No religion	Yes	Non-agricultural
2018	2	East	1	Male	60-64	Han	Relatively unhealthy	Junior high school	First marriage with spouse	Average	2	No religion	Yes	Non-agricultural
2018	10	East	0	Male	60-64	Han	Relatively unhealthy	Junior high school	No spouse	Far below average	1	No religion	Yes	Agricultural Hukou
2018	2	East	4	Male	60-64	Han	Relatively unhealthy	Junior high school	First marriage with spouse	Average	5	No religion	Yes	Agricultural Hukou
2018	3	West	2	Male	60-64	Han	Relatively unhealthy	Junior high school	First marriage with spouse	below average	3	No religion	Yes	Agricultural Hukou
2018	2	West	0	Male	60-64	Han	Relatively unhealthy	Junior high school	No spouse	below average	1	No religion	Yes	Non-agricultural
2018	2	East	1	Female	60-64	Han	Relatively unhealthy	Junior high school	First marriage with spouse	Average	2	No religion	Yes	Agricultural Hukou
2017	2	Middle	0	Male	60-64	Han	Relatively unhealthy	Junior high school	First marriage with spouse	below average	3	No religion	Yes	Agricultural Hukou
2018	4	Middle	1	Female	60-64	Han	Relatively unhealthy	Junior high school	First marriage with spouse	Average	2	No religion	Yes	Agricultural Hukou
2017	1	East北	4	Male	60-64	Han	Relatively unhealthy	Junior high school	First marriage with spouse	Average	2	No religion	Yes	Non-agricultural
2017	1	Middle	0	Male	60-64	Han	Relatively unhealthy	Junior high school	First marriage with spouse	Average	1	No religion	Yes	Agricultural Hukou
2018	4	Middle	1	Male	60-64	Han	Relatively unhealthy	Junior high school	First marriage with spouse	below average	2	No religion	Yes	Non-agricultural
2018	1	Northeast	1	Male	60-64	Han	Relatively unhealthy	Junior high school	First marriage with spouse	Average	2	Has religion	Yes	Agricultural Hukou
2018	2	East	1	Male	60-64	Han	Relatively unhealthy	Junior high school	First marriage with spouse	below average	2	No religion	Yes	Non-agricultural
2018	2	East	3	Male	60-64	Han	Relatively unhealthy	Junior high school	First marriage with spouse	below average	4	No religion	No	Agricultural Hukou
2017	1	East	5	Female	60-64	Han	Relatively unhealthy	Junior high school	First marriage with spouse	below average	2	No religion	Yes	Non-agricultural
2017	2	East	0	Female	60-64	Han	Relatively unhealthy	Junior high school	No spouse	below average	4	No religion	Yes	Non-agricultural
2018	2	East	1	Male	60-64	Han	Relatively unhealthy	Junior high school	First marriage with spouse	below average	2	No religion	Yes	Non-agricultural
2017	2	West	0	Female	60-64	Han	Relatively unhealthy	Junior high school	No spouse	Far below average	1	No religion	Yes	Agricultural Hukou
2017	1	West	0	Male	60-64	Han	Relatively unhealthy	Junior high school	Remarriage with spouse	Average	1	No religion	Yes	Non-agricultural
2018	2	West	1	Male	60-64	Han	Relatively unhealthy	Junior high school	First marriage with spouse	below average	2	Has religion	Yes	Agricultural Hukou
2018	3	Middle	1	Male	65-69	Han	Relatively unhealthy	Junior high school	First marriage with spouse	below average	2	No religion	Yes	Agricultural Hukou
2017	2	East	0	Female	65-69	Han	Relatively unhealthy	Junior high school	First marriage with spouse	Far below average	2	No religion	Yes	Non-agricultural
2017	1	East	3	Male	65-69	Han	Relatively unhealthy	Junior high school	No spouse	Average	1	No religion	No	Non-agricultural
2018	97	East	0	Male	65-69	Han	Relatively unhealthy	Junior high school	First marriage with spouse	Average	1	No religion	Yes	Others
2018	1	East	0	Male	65-69	Han	Relatively unhealthy	Junior high school	No spouse	Average	1	No religion	Yes	Non-agricultural
2017	4	East	0	Male	65-69	Han	Relatively unhealthy	Junior high school	First marriage with spouse	Average	2	No religion	Yes	Agricultural Hukou
2018	2	Middle	1	Male	65-69	Han	Relatively unhealthy	Junior high school	First marriage with spouse	Average	2	No religion	Yes	Agricultural Hukou
2017	2	East北	0	Female	65-69	Han	Relatively unhealthy	Junior high school	First marriage with spouse	below average	2	No religion	Yes	Non-agricultural
2018	2	East北	1	Male	65-69	Han	Relatively unhealthy	Junior high school	First marriage with spouse	Average	2	No religion	Yes	Agricultural Hukou
2018	2	East北	1	Female	65-69	Han	Relatively unhealthy	Junior high school	First marriage with spouse	Average	2	No religion	Yes	Non-agricultural
2018	3	East北	2	Male	65-69	Han	Relatively unhealthy	Junior high school	First marriage with spouse	Average	3	No religion	Yes	Agricultural Hukou
2018	3	East北	1	Male	65-69	Han	Relatively unhealthy	Junior high school	First marriage with spouse	Average	2	No religion	Yes	Agricultural Hukou
2017	2	Middle	0	Female	65-69	Han	Relatively unhealthy	Junior high school	First marriage with spouse	Average	5	No religion	Yes	Non-agricultural
2018	3	Middle	1	Male	65-69	Han	Relatively unhealthy	Junior high school	First marriage with spouse	below average	2	No religion	Yes	Agricultural Hukou
2017	2	East北	0	Female	65-69	Han	Relatively unhealthy	Junior high school	First marriage with spouse	Average	2	No religion	Yes	Non-agricultural
2017	2	East	2	Female	65-69	Han	Relatively unhealthy	Junior high school	No spouse	Average	1	No religion	Yes	Non-agricultural
2018	1	East北	1	Female	65-69	Han	Relatively unhealthy	Junior high school	First marriage with spouse	below average	2	No religion	Yes	Non-agricultural
2017	2	East	4	Female	65-69	Han	Relatively unhealthy	Junior high school	No spouse	below average	1	No religion	Yes	Non-agricultural
2017	1	East	0	Female	65-69	Han	Relatively unhealthy	Junior high school	First marriage with spouse	below average	2	No religion	Yes	Non-agricultural
2017	1	East	0	Female	65-69	Han	Relatively unhealthy	Junior high school	First marriage with spouse	below average	2	No religion	Yes	Non-agricultural
2017	2	East	0	Female	65-69	Han	Relatively unhealthy	Junior high school	No spouse	Average	2	No religion	Yes	Non-agricultural
2018	2	East	4	Female	65-69	Han	Relatively unhealthy	Junior high school	First marriage with spouse	Average	5	Has religion	Yes	Non-agricultural
2018	2	East	1	Female	65-69	Han	Relatively unhealthy	Junior high school	First marriage with spouse	Not know	2	No religion	Yes	Non-agricultural
2018	1	East	0	Female	65-69	Han	Relatively unhealthy	Junior high school	First marriage with spouse	Average	1	No religion	Yes	Non-agricultural
2017	4	West	0	Female	65-69	Han	Relatively unhealthy	Junior high school	First marriage with spouse	below average	2	No religion	Yes	Agricultural Hukou
2017	2	East	4	Male	65-69	Han	Relatively unhealthy	Junior high school	First marriage with spouse	below average	2	No religion	Yes	Non-agricultural
2018	2	East	1	Female	65-69	Han	Relatively unhealthy	Junior high school	First marriage with spouse	Average	2	No religion	Yes	Non-agricultural
2017	4	Middle	0	Male	65-69	Han	Relatively unhealthy	Junior high school	First marriage with spouse	below average	2	No religion	Yes	Agricultural Hukou
2017	2	Middle	0	Male	65-69	Han	Relatively unhealthy	Junior high school	First marriage with spouse	Average	3	No religion	Yes	Agricultural Hukou
2018	2	Middle	2	Male	65-69	Han	Relatively unhealthy	Junior high school	Remarriage with spouse	Average	3	No religion	Yes	Agricultural Hukou
2018	2	Middle	3	Male	65-69	Han	Relatively unhealthy	Junior high school	First marriage with spouse	Average	4	No religion	Yes	Agricultural Hukou
2017	2	East	4	Male	65-69	Han	Relatively unhealthy	Junior high school	First marriage with spouse	Average	2	No religion	Yes	Non-agricultural
2018	2	East	1	Female	65-69	Han	Relatively unhealthy	Junior high school	First marriage with spouse	Average	2	No religion	Yes	Non-agricultural
2018	2	East	1	Male	65-69	Han	Relatively unhealthy	Junior high school	First marriage with spouse	below average	2	No religion	Yes	Non-agricultural
2018	1	East	1	Male	65-69	Han	Relatively unhealthy	Junior high school	First marriage with spouse	Average	2	No religion	Yes	Non-agricultural
2018	2	East	2	Female	65-69	Han	Relatively unhealthy	Junior high school	No spouse	Not know	3	No religion	Yes	Non-agricultural
2017	1	West	3	Male	65-69	Han	Relatively unhealthy	Junior high school	First marriage with spouse	Average	4	No religion	Yes	Non-agricultural
2018	0	West	0	Male	65-69	Han	Relatively unhealthy	Junior high school	First marriage with spouse	Far below average	1	No religion	Yes	Agricultural Hukou
2017	2	Middle	0	Female	65-69	Han	Relatively unhealthy	Junior high school	First marriage with spouse	Above average	2	No religion	Yes	Non-agricultural
2018	2	East北	4	Female	65-69	Han	Relatively unhealthy	Junior high school	Remarriage with spouse	Average	5	No religion	Yes	Non-agricultural
2017	2	Middle	4	Male	65-69	Han	Relatively unhealthy	Junior high school	First marriage with spouse	Average	5	No religion	Yes	Non-agricultural
2017	3	Middle	0	Male	65-69	Han	Relatively unhealthy	Junior high school	First marriage with spouse	Average	2	No religion	Yes	Agricultural Hukou
2018	1	Middle	1	Male	65-69	Han	Relatively unhealthy	Junior high school	First marriage with spouse	below average	2	No religion	Yes	Non-agricultural
2017	3	Middle	0	Male	65-69	Han	Relatively unhealthy	Junior high school	First marriage with spouse	Above average	2	No religion	Yes	Agricultural Hukou
2017	2	Middle	0	Male	65-69	Han	Relatively unhealthy	Junior high school	First marriage with spouse	below average	6	No religion	Yes	Agricultural Hukou
2017	2	East	0	Female	65-69	Han	Relatively unhealthy	Junior high school	First marriage with spouse	Average	2	No religion	Yes	Non-agricultural
2017	2	East	0	Female	65-69	Han	Relatively unhealthy	Junior high school	First marriage with spouse	Average	5	No religion	Yes	Non-agricultural
2017	2	East	4	Female	65-69	Han	Relatively unhealthy	Junior high school	First marriage with spouse	below average	2	No religion	Yes	Non-agricultural
2017	2	East北	0	Female	65-69	Han	Relatively unhealthy	Junior high school	First marriage with spouse	Average	3	No religion	Yes	Non-agricultural
2018	2	West	1	Male	65-69	Han	Relatively unhealthy	Junior high school	First marriage with spouse	below average	2	Has religion	No	Non-agricultural
2017	2	East	0	Female	65-69	Han	Relatively unhealthy	Junior high school	First marriage with spouse	Average	2	No religion	Yes	Agricultural Hukou
2018	3	East	0	Male	65-69	Han	Relatively unhealthy	Junior high school	First marriage with spouse	below average	1	No religion	Yes	Agricultural Hukou
2017	2	West	0	Male	65-69	Han	Relatively unhealthy	Junior high school	No spouse	Average	1	No religion	Yes	Agricultural Hukou
2017	2	East	4	Male	65-69	Han	Relatively unhealthy	Junior high school	First marriage with spouse	Average	3	No religion	Yes	Non-agricultural
2017	2	East	0	Female	65-69	Han	Relatively unhealthy	Junior high school	First marriage with spouse	Average	2	No religion	Yes	Non-agricultural
2018	1	East	1	Female	65-69	Han	Relatively unhealthy	Junior high school	First marriage with spouse	below average	2	Has religion	Yes	Non-agricultural
2018	2	East	2	Female	65-69	Han	Relatively unhealthy	Junior high school	First marriage with spouse	Average	3	Has religion	Yes	Non-agricultural
2018	2	East	1	Female	65-69	Han	Relatively unhealthy	Junior high school	Remarriage with spouse	below average	2	No religion	No	Non-agricultural
2017	1	West	6	Female	65-69	Han	Relatively unhealthy	Junior high school	First marriage with spouse	below average	2	No religion	Yes	Non-agricultural
2017	2	East	0	Female	65-69	Han	Relatively unhealthy	Junior high school	First marriage with spouse	below average	2	No religion	Yes	Non-agricultural
2017	1	East	6	Male	65-69	Han	Relatively unhealthy	Junior high school	First marriage with spouse	below average	2	No religion	Yes	Non-agricultural
2018	3	East	1	Female	65-69	Han	Relatively unhealthy	Junior high school	No spouse	below average	2	No religion	Yes	Non-agricultural
2018	1	East	1	Male	65-69	Han	Relatively unhealthy	Junior high school	First marriage with spouse	Above average	2	No religion	Yes	Non-agricultural
2017	1	East	0	Male	65-69	Han	Relatively unhealthy	Junior high school	No spouse	Not know	1	No religion	Yes	Non-agricultural
2017	1	East	3	Male	65-69	Han	Relatively unhealthy	Junior high school	No spouse	Average	1	No religion	Yes	Non-agricultural
2017	10	West	0	Male	65-69	Han	Relatively unhealthy	Junior high school	First marriage with spouse	Far below average	2	No religion	Yes	Agricultural Hukou
2017	3	East	0	Male	65-69	Han	Relatively unhealthy	Junior high school	No spouse	below average	1	No religion	Yes	Non-agricultural
2018	2	East	2	Male	65-69	Han	Relatively unhealthy	Junior high school	First marriage with spouse	below average	3	No religion	Yes	Agricultural Hukou
2018	2	East	3	Female	65-69	Han	Relatively unhealthy	Junior high school	First marriage with spouse	Average	4	Has religion	Yes	Non-agricultural
2017	4	West	3	Male	65-69	Han	Relatively unhealthy	Junior high school	First marriage with spouse	below average	2	No religion	Yes	Agricultural Hukou
2018	2	West	3	Male	65-69	Han	Relatively unhealthy	Junior high school	First marriage with spouse	below average	4	No religion	Yes	Agricultural Hukou
2017	3	East	0	Female	65-69	Han	Relatively unhealthy	Junior high school	First marriage with spouse	Above average	8	No religion	Yes	Agricultural Hukou
2018	97	East	1	Female	65-69	Han	Relatively unhealthy	Junior high school	First marriage with spouse	Average	2	No religion	Yes	Others
2018	3	East	1	Male	65-69	Han	Relatively unhealthy	Junior high school	First marriage with spouse	Far below average	2	No religion	Yes	Agricultural Hukou
2017	2	Middle	2	Female	65-69	Han	Relatively unhealthy	Junior high school	First marriage with spouse	below average	1	No religion	Yes	Non-agricultural
2017	2	East北	0	Male	65-69	Han	Relatively unhealthy	Junior high school	First marriage with spouse	below average	2	No religion	No	Agricultural Hukou
2018	4	East北	0	Male	65-69	Han	Relatively unhealthy	Junior high school	First marriage with spouse	below average	1	No religion	Yes	Agricultural Hukou
2018	1	East北	2	Female	65-69	Han	Relatively unhealthy	Junior high school	First marriage with spouse	Far below average	3	No religion	Yes	Non-agricultural
2017	97	Middle	0	Male	65-69	Han	Relatively unhealthy	Junior high school	First marriage with spouse	Far below average	2	No religion	Yes	Agricultural Hukou
2017	97	Middle	0	Male	65-69	Han	Relatively unhealthy	Junior high school	First marriage with spouse	Far below average	2	No religion	Yes	Agricultural Hukou
2018	5	Middle	1	Male	65-69	Han	Relatively unhealthy	Junior high school	First marriage with spouse	below average	2	No religion	Yes	Agricultural Hukou
2017	4	Middle	0	Female	65-69	Han	Relatively unhealthy	Junior high school	First marriage with spouse	Above average	2	No religion	No	Agricultural Hukou
2018	2	East北	1	Male	65-69	Han	Relatively unhealthy	Junior high school	First marriage with spouse	Above average	2	No religion	Yes	Non-agricultural
2018	2	West	1	Male	65-69	Han	Relatively unhealthy	Junior high school	First marriage with spouse	Average	2	No religion	Yes	Non-agricultural
2017	0	East	0	Female	65-69	Han	Relatively unhealthy	Junior high school	First marriage with spouse	Average	2	No religion	Yes	Non-agricultural
2017	2	East	0	Female	65-69	Han	Relatively unhealthy	Junior high school	First marriage with spouse	Average	2	No religion	Yes	Non-agricultural
2018	2	East	0	Female	65-69	Han	Relatively unhealthy	Junior high school	First marriage with spouse	below average	1	No religion	Yes	Non-agricultural
2018	2	West	2	Male	65-69	Han	Relatively unhealthy	Junior high school	First marriage with spouse	Far below average	3	No religion	Yes	Agricultural Hukou
2017	2	East	0	Female	65-69	Han	Relatively unhealthy	Junior high school	First marriage with spouse	below average	2	No religion	Yes	Non-agricultural
2017	2	East	0	Male	65-69	Han	Relatively unhealthy	Junior high school	First marriage with spouse	below average	2	No religion	Yes	Non-agricultural
2017	2	East	0	Male	65-69	Han	Relatively unhealthy	Junior high school	First marriage with spouse	below average	4	No religion	Yes	Non-agricultural
2018	2	East	1	Male	65-69	Han	Relatively unhealthy	Junior high school	First marriage with spouse	below average	2	No religion	Yes	Non-agricultural
2018	4	East	1	Female	65-69	Han	Relatively unhealthy	Junior high school	First marriage with spouse	Far below average	2	No religion	Yes	Non-agricultural
2017	2	West	0	Male	65-69	Han	Relatively unhealthy	Junior high school	First marriage with spouse	below average	4	No religion	Yes	Agricultural Hukou
2018	1	Middle	2	Female	65-69	Han	Relatively unhealthy	Junior high school	First marriage with spouse	Average	3	No religion	Yes	Non-agricultural
2017	1	East	0	Male	65-69	Han	Relatively unhealthy	Junior high school	First marriage with spouse	Far below average	3	No religion	Yes	Others
2018	1	East	2	Female	65-69	Han	Relatively unhealthy	Junior high school	First marriage with spouse	below average	3	No religion	Yes	Non-agricultural
2018	2	East	1	Male	65-69	Han	Relatively unhealthy	Junior high school	First marriage with spouse	below average	2	Has religion	Yes	Non-agricultural
2018	2	East	1	Male	65-69	Han	Relatively unhealthy	Junior high school	First marriage with spouse	below average	2	No religion	Yes	Agricultural Hukou
2017	3	East	0	Male	65-69	Han	Relatively unhealthy	Junior high school	First marriage with spouse	Average	2	No religion	Yes	Non-agricultural
2018	97	East	3	Female	65-69	Han	Relatively unhealthy	Junior high school	First marriage with spouse	below average	4	No religion	Yes	Non-agricultural
2017	2	East	0	Male	65-69	Han	Relatively unhealthy	Junior high school	Remarriage with spouse	below average	2	No religion	Yes	Agricultural Hukou
2017	2	East北	0	Female	65-69	Han	Relatively unhealthy	Junior high school	No spouse	below average	1	No religion	Yes	Non-agricultural
2017	2	East北	0	Female	65-69	Han	Relatively unhealthy	Junior high school	No spouse	Far below average	1	No religion	Yes	Agricultural Hukou
2018	2	East北	1	Male	65-69	Han	Relatively unhealthy	Junior high school	First marriage with spouse	Average	2	No religion	Yes	Agricultural Hukou
2017	2	Middle	0	Male	65-69	Han	Relatively unhealthy	Junior high school	First marriage with spouse	below average	2	No religion	Yes	Non-agricultural
2017	2	East北	7	Female	65-69	Han	Relatively unhealthy	Junior high school	First marriage with spouse	below average	2	No religion	Yes	Non-agricultural
2017	4	East北	0	Male	65-69	Han	Relatively unhealthy	Junior high school	First marriage with spouse	below average	2	No religion	Yes	Agricultural Hukou
2018	0	East	1	Male	65-69	Han	Relatively unhealthy	Junior high school	First marriage with spouse	Average	2	No religion	Yes	Non-agricultural
2017	5	Middle	0	Male	65-69	Han	Relatively unhealthy	Junior high school	First marriage with spouse	Above average	5	No religion	Yes	Non-agricultural
2017	4	East北	0	Male	65-69	Han	Relatively unhealthy	Junior high school	First marriage with spouse	below average	2	No religion	No	Agricultural Hukou
2018	2	East北	1	Male	65-69	Han	Relatively unhealthy	Junior high school	First marriage with spouse	Average	2	No religion	Yes	Non-agricultural
2018	2	East北	1	Female	65-69	Han	Relatively unhealthy	Junior high school	First marriage with spouse	below average	2	No religion	Yes	Non-agricultural
2017	2	East	3	Female	65-69	Han	Relatively unhealthy	Junior high school	First marriage with spouse	below average	2	No religion	Yes	Agricultural Hukou
2018	2	East	1	Male	65-69	Han	Relatively unhealthy	Junior high school	First marriage with spouse	below average	2	No religion	Yes	Agricultural Hukou
2017	2	East	3	Female	65-69	Han	Relatively unhealthy	Junior high school	No spouse	below average	1	No religion	Yes	Non-agricultural
2017	2	East	0	Female	65-69	Han	Relatively unhealthy	Junior high school	First marriage with spouse	Average	2	No religion	Yes	Non-agricultural
2017	1	East	3	Male	65-69	Han	Relatively unhealthy	Junior high school	First marriage with spouse	below average	2	No religion	Yes	Non-agricultural
2018	2	East	1	Female	65-69	Han	Relatively unhealthy	Junior high school	First marriage with spouse	Average	2	Has religion	No	Non-agricultural
2018	2	East	1	Male	65-69	Han	Relatively unhealthy	Junior high school	First marriage with spouse	below average	2	No religion	Yes	Non-agricultural
2017	2	West	0	Female	65-69	Han	Relatively unhealthy	Junior high school	First marriage with spouse	below average	3	No religion	Yes	Non-agricultural
2018	2	East	1	Male	65-69	Han	Relatively unhealthy	Junior high school	First marriage with spouse	Average	2	No religion	Yes	Non-agricultural
2018	2	East	2	Female	65-69	Han	Relatively unhealthy	Junior high school	No spouse	Far below average	3	No religion	Yes	Non-agricultural
2018	3	East	1	Female	65-69	Han	Relatively unhealthy	Junior high school	First marriage with spouse	below average	2	No religion	Yes	Non-agricultural
2018	1	East	3	Female	65-69	Han	Relatively unhealthy	Junior high school	First marriage with spouse	Average	4	Has religion	Yes	Non-agricultural
2018	2	West	0	Male	65-69	Han	Relatively unhealthy	Junior high school	First marriage with spouse	below average	1	No religion	Yes	Agricultural Hukou
2018	3	Middle	1	Female	65-69	Han	Relatively unhealthy	Junior high school	First marriage with spouse	Far below average	2	No religion	Yes	Agricultural Hukou
2018	1	East	0	Female	65-69	Han	Relatively unhealthy	Junior high school	No spouse	Average	1	No religion	Yes	Non-agricultural
2018	1	East	4	Male	65-69	Han	Relatively unhealthy	Junior high school	First marriage with spouse	below average	5	No religion	Yes	Non-agricultural
2018	3	East	1	Male	65-69	Han	Relatively unhealthy	Junior high school	First marriage with spouse	below average	2	Has religion	Yes	Agricultural Hukou
2017	2	East	0	Female	65-69	Han	Relatively unhealthy	Junior high school	No spouse	below average	6	No religion	Yes	Agricultural Hukou
2017	2	East	0	Female	65-69	Han	Relatively unhealthy	Junior high school	First marriage with spouse	Far below average	2	No religion	Yes	Agricultural Hukou
2018	1	East	0	Female	65-69	Han	Relatively unhealthy	Junior high school	No spouse	Average	1	No religion	Yes	Non-agricultural
2017	2	East北	0	Female	65-69	Han	Relatively unhealthy	Junior high school	First marriage with spouse	Far below average	2	No religion	Yes	Agricultural Hukou
2018	3	Middle	3	Male	65-69	Han	Relatively unhealthy	Junior high school	First marriage with spouse	Average	4	No religion	No	Agricultural Hukou
2018	2	Middle	98	Female	65-69	Han	Relatively unhealthy	Junior high school	First marriage with spouse	Average	99	No religion	Yes	Non-agricultural
2017	2	East	0	Female	65-69	Han	Relatively unhealthy	Junior high school	No spouse	below average	2	No religion	Yes	Non-agricultural
2017	2	East	0	Male	65-69	Han	Relatively unhealthy	Junior high school	First marriage with spouse	Average	2	No religion	Yes	Agricultural Hukou
2017	3	East北	2	Female	65-69	Han	Relatively unhealthy	Junior high school	First marriage with spouse	Average	2	No religion	Yes	Agricultural Hukou
2018	2	East北	2	Female	65-69	Han	Relatively unhealthy	Junior high school	First marriage with spouse	Average	3	No religion	Yes	Agricultural Hukou
2017	2	West	0	Female	65-69	Han	Relatively unhealthy	Junior high school	First marriage with spouse	Average	2	No religion	Yes	Agricultural Hukou
2017	2	East	3	Male	65-69	Han	Relatively unhealthy	Junior high school	First marriage with spouse	below average	2	No religion	Not know	Non-agricultural
2018	3	East	0	Female	65-69	Han	Relatively unhealthy	Junior high school	First marriage with spouse	Average	1	No religion	Yes	Non-agricultural
2018	2	West	1	Male	65-69	Han	Relatively unhealthy	Junior high school	First marriage with spouse	Average	2	No religion	Yes	Non-agricultural
2018	2	West	0	Female	65-69	Han	Relatively unhealthy	Junior high school	No spouse	below average	1	No religion	Yes	Agricultural Hukou
2017	2	East	0	Female	65-69	Han	Relatively unhealthy	Junior high school	No spouse	Average	1	No religion	Yes	Non-agricultural
2018	6	East	0	Male	65-69	Han	Relatively unhealthy	Junior high school	No spouse	below average	1	No religion	Yes	Non-agricultural
2018	1	East	1	Male	65-69	Han	Relatively unhealthy	Junior high school	First marriage with spouse	Average	2	No religion	Yes	Non-agricultural
2018	3	East	3	Male	70-74	Han	Relatively unhealthy	Junior high school	First marriage with spouse	below average	4	No religion	Yes	Agricultural Hukou
2018	2	Middle	1	Female	70-74	Han	Relatively unhealthy	Junior high school	First marriage with spouse	Average	2	No religion	Yes	Non-agricultural
2018	2	East北	2	Female	70-74	Han	Relatively unhealthy	Junior high school	First marriage with spouse	below average	3	No religion	Yes	Non-agricultural
2017	2	Middle	0	Male	70-74	Han	Relatively unhealthy	Junior high school	First marriage with spouse	below average	4	No religion	Yes	Agricultural Hukou
2018	2	Middle	2	Male	70-74	Han	Relatively unhealthy	Junior high school	No spouse	Average	3	No religion	Yes	Non-agricultural
2018	4	East北	2	Female	70-74	Han	Relatively unhealthy	Junior high school	No spouse	Average	3	No religion	Yes	Non-agricultural
2018	1	East北	1	Female	70-74	Han	Relatively unhealthy	Junior high school	First marriage with spouse	below average	2	No religion	Yes	Non-agricultural
2017	1	East	6	Female	70-74	Han	Relatively unhealthy	Junior high school	First marriage with spouse	Above average	2	No religion	Yes	Non-agricultural
2018	2	East	1	Female	70-74	Han	Relatively unhealthy	Junior high school	First marriage with spouse	below average	2	No religion	Yes	Non-agricultural
2018	0	East	1	Female	70-74	Han	Relatively unhealthy	Junior high school	First marriage with spouse	Average	2	No religion	Yes	Non-agricultural
2018	97	West	5	Male	70-74	Han	Relatively unhealthy	Junior high school	First marriage with spouse	below average	6	No religion	Yes	Non-agricultural
2017	2	East	1	Male	70-74	Han	Relatively unhealthy	Junior high school	First marriage with spouse	below average	3	No religion	Yes	Non-agricultural
2018	97	East	1	Male	70-74	Han	Relatively unhealthy	Junior high school	No spouse	below average	2	No religion	Yes	Non-agricultural
2017	2	East	0	Male	70-74	Han	Relatively unhealthy	Junior high school	First marriage with spouse	below average	2	No religion	Yes	Non-agricultural
2018	3	Middle	3	Male	70-74	Han	Relatively unhealthy	Junior high school	First marriage with spouse	below average	4	No religion	Yes	Agricultural Hukou
2018	2	Middle	0	Male	70-74	Han	Relatively unhealthy	Junior high school	No spouse	Average	1	No religion	Yes	Agricultural Hukou
2017	97	East	0	Female	70-74	Han	Relatively unhealthy	Junior high school	No spouse	Average	1	No religion	Yes	Non-agricultural
2018	1	East	2	Male	70-74	Han	Relatively unhealthy	Junior high school	First marriage with spouse	Average	3	No religion	Yes	Non-agricultural
2017	2	Middle	6	Male	70-74	Han	Relatively unhealthy	Junior high school	First marriage with spouse	below average	2	No religion	Yes	Agricultural Hukou
2017	2	East北	0	Female	70-74	Han	Relatively unhealthy	Junior high school	First marriage with spouse	Far below average	2	No religion	Yes	Non-agricultural
2018	2	Northeast	1	Female	70-74	Han	Relatively unhealthy	Junior high school	First marriage with spouse	Average	2	Has religion	Yes	Non-agricultural
2017	1	East北	7	Male	70-74	Han	Relatively unhealthy	Junior high school	First marriage with spouse	below average	2	No religion	Yes	Agricultural Hukou
2017	2	Middle	0	Female	70-74	Han	Relatively unhealthy	Junior high school	First marriage with spouse	below average	2	No religion	Yes	Agricultural Hukou
2018	2	East	1	Female	70-74	Han	Relatively unhealthy	Junior high school	First marriage with spouse	Average	2	No religion	Yes	Agricultural Hukou
2017	1	East	0	Female	70-74	Han	Relatively unhealthy	Junior high school	First marriage with spouse	Average	2	No religion	Yes	Non-agricultural
2018	2	East	1	Male	70-74	Han	Relatively unhealthy	Junior high school	First marriage with spouse	Average	2	No religion	Yes	Non-agricultural
2018	1	East	0	Female	70-74	Han	Relatively unhealthy	Junior high school	No spouse	below average	1	Has religion	Yes	Non-agricultural
2017	2	West	5	Male	70-74	Han	Relatively unhealthy	Junior high school	First marriage with spouse	below average	5	No religion	Yes	Agricultural Hukou
2017	97	East	0	Female	70-74	Han	Relatively unhealthy	Junior high school	No spouse	Average	4	No religion	Yes	Non-agricultural
2018	2	East	2	Male	70-74	Han	Relatively unhealthy	Junior high school	First marriage with spouse	Average	3	No religion	Yes	Agricultural Hukou
2017	4	Middle	0	Male	70-74	Han	Relatively unhealthy	Junior high school	First marriage with spouse	Average	2	No religion	Yes	Non-agricultural
2018	3	Middle	4	Female	70-74	Han	Relatively unhealthy	Junior high school	First marriage with spouse	Average	5	No religion	Yes	Non-agricultural
2018	5	Middle	0	Male	70-74	Han	Relatively unhealthy	Junior high school	No spouse	Average	1	No religion	Yes	Non-agricultural
2017	97	East	0	Male	70-74	Han	Relatively unhealthy	Junior high school	First marriage with spouse	below average	2	No religion	Yes	Non-agricultural
2018	99	East	1	Female	70-74	Han	Relatively unhealthy	Junior high school	First marriage with spouse	Average	2	No religion	Yes	Non-agricultural
2017	3	East	0	Female	70-74	Han	Relatively unhealthy	Junior high school	No spouse	Average	5	No religion	Yes	Agricultural Hukou
2017	2	East	0	Male	70-74	Han	Relatively unhealthy	Junior high school	First marriage with spouse	Average	4	No religion	Yes	Non-agricultural
2018	3	Middle	1	Male	70-74	Han	Relatively unhealthy	Junior high school	First marriage with spouse	Average	2	No religion	Yes	Agricultural Hukou
2017	2	East北	0	Male	70-74	Han	Relatively unhealthy	Junior high school	Remarriage with spouse	below average	2	No religion	Yes	Non-agricultural
2017	3	East北	0	Male	70-74	Han	Relatively unhealthy	Junior high school	First marriage with spouse	below average	2	No religion	Yes	Agricultural Hukou
2018	3	Northeast	2	Male	70-74	Han	Relatively unhealthy	Junior high school	First marriage with spouse	below average	3	Has religion	Yes	Agricultural Hukou
2017	0	East北	0	Female	70-74	Han	Relatively unhealthy	Junior high school	No spouse	Far below average	1	No religion	Yes	Non-agricultural
2018	2	East北	1	Female	70-74	Han	Relatively unhealthy	Junior high school	First marriage with spouse	Far below average	2	No religion	Yes	Agricultural Hukou
2017	2	East	2	Male	70-74	Han	Relatively unhealthy	Junior high school	First marriage with spouse	Average	4	No religion	Yes	Agricultural Hukou
2017	2	East	0	Male	70-74	Han	Relatively unhealthy	Junior high school	First marriage with spouse	Average	2	No religion	Yes	Non-agricultural
2018	2	East	0	Male	70-74	Han	Relatively unhealthy	Junior high school	First marriage with spouse	below average	1	No religion	Yes	Agricultural Hukou
2017	2	East	2	Female	70-74	Han	Relatively unhealthy	Junior high school	No spouse	Far below average	2	No religion	Yes	Non-agricultural
2017	1	East	0	Female	70-74	Han	Relatively unhealthy	Junior high school	First marriage with spouse	Not know	2	No religion	No	Non-agricultural
2018	1	East	0	Female	70-74	Han	Relatively unhealthy	Junior high school	No spouse	Average	1	Has religion	Yes	Non-agricultural
2018	2	East	0	Female	70-74	Han	Relatively unhealthy	Junior high school	No spouse	Average	1	No religion	Yes	Non-agricultural
2017	2	East	6	Female	70-74	Han	Relatively unhealthy	Junior high school	No spouse	below average	1	No religion	Yes	Non-agricultural
2017	2	East	5	Female	70-74	Han	Relatively unhealthy	Junior high school	No spouse	Far below average	1	No religion	Yes	Non-agricultural
2018	3	Middle	1	Female	70-74	Han	Relatively unhealthy	Junior high school	First marriage with spouse	Average	2	No religion	Yes	Agricultural Hukou
2017	1	East	0	Female	70-74	Han	Relatively unhealthy	Junior high school	Remarriage with spouse	Average	5	No religion	Yes	Non-agricultural
2017	2	East	0	Male	70-74	Han	Relatively unhealthy	Junior high school	First marriage with spouse	below average	2	No religion	Yes	Non-agricultural
2017	2	East	0	Female	70-74	Han	Relatively unhealthy	Junior high school	First marriage with spouse	Average	2	No religion	Yes	Agricultural Hukou
2017	6	East	0	Female	70-74	Han	Relatively unhealthy	Junior high school	First marriage with spouse	Average	2	No religion	Yes	Non-agricultural
2018	2	West	1	Male	70-74	Han	Relatively unhealthy	Junior high school	First marriage with spouse	Average	2	No religion	Yes	Agricultural Hukou
2017	3	East北	3	Male	70-74	Han	Relatively unhealthy	Junior high school	First marriage with spouse	Average	2	No religion	Yes	Agricultural Hukou
2018	4	Middle	1	Male	70-74	Han	Relatively unhealthy	Junior high school	First marriage with spouse	Average	2	No religion	Yes	Agricultural Hukou
2018	2	East北	5	Female	70-74	Han	Relatively unhealthy	Junior high school	First marriage with spouse	Average	6	No religion	Yes	Agricultural Hukou
2017	2	West	0	Female	70-74	Han	Relatively unhealthy	Junior high school	First marriage with spouse	below average	2	No religion	Yes	Agricultural Hukou
2017	2	East	0	Male	70-74	Han	Relatively unhealthy	Junior high school	No spouse	Average	2	No religion	Yes	Non-agricultural
2018	2	East	0	Female	70-74	Han	Relatively unhealthy	Junior high school	No spouse	Far below average	1	No religion	Yes	Non-agricultural
2018	2	East	0	Male	70-74	Han	Relatively unhealthy	Junior high school	No spouse	Average	1	No religion	Yes	Non-agricultural
2018	2	East	1	Male	70-74	Han	Relatively unhealthy	Junior high school	No spouse	Average	2	No religion	No	Non-agricultural
2018	98	East	1	Male	70-74	Han	Relatively unhealthy	Junior high school	First marriage with spouse	Average	2	No religion	Yes	Non-agricultural
2018	2	East	1	Female	70-74	Han	Relatively unhealthy	Junior high school	No spouse	below average	2	No religion	Yes	Non-agricultural
2018	2	East	0	Male	70-74	Han	Relatively unhealthy	Junior high school	First marriage with spouse	below average	1	No religion	Yes	Non-agricultural
2017	2	West	8	Male	70-74	Han	Relatively unhealthy	Junior high school	First marriage with spouse	Average	2	No religion	Yes	Agricultural Hukou
2018	3	West	1	Male	70-74	Han	Relatively unhealthy	Junior high school	First marriage with spouse	Average	2	No religion	Yes	Agricultural Hukou
2017	2	Middle	1	Female	70-74	Han	Relatively unhealthy	Junior high school	No spouse	Average	2	No religion	Yes	Agricultural Hukou
2017	0	Middle	3	Male	70-74	Han	Relatively unhealthy	Junior high school	No spouse	Average	2	No religion	Yes	Agricultural Hukou
2018	3	Middle	1	Male	70-74	Han	Relatively unhealthy	Junior high school	First marriage with spouse	below average	2	No religion	Yes	Agricultural Hukou
2018	3	Middle	4	Male	70-74	Han	Relatively unhealthy	Junior high school	First marriage with spouse	Average	5	No religion	Yes	Agricultural Hukou
2018	3	East	0	Female	70-74	Han	Relatively unhealthy	Junior high school	No spouse	Far below average	1	No religion	Yes	Non-agricultural
2018	2	East	0	Male	70-74	Han	Relatively unhealthy	Junior high school	No spouse	below average	1	Has religion	Not know	Non-agricultural
2017	2	East	0	Male	70-74	Han	Relatively unhealthy	Junior high school	First marriage with spouse	Average	2	No religion	Yes	Non-agricultural
2017	3	East	0	Male	70-74	Han	Relatively unhealthy	Junior high school	First marriage with spouse	below average	2	No religion	No	Agricultural Hukou
2018	4	West	1	Female	70-74	Han	Relatively unhealthy	Junior high school	First marriage with spouse	Far below average	2	No religion	Yes	Agricultural Hukou
2017	2	East	4	Female	70-74	Han	Relatively unhealthy	Junior high school	No spouse	below average	4	No religion	Yes	Non-agricultural
2018	1	East	1	Male	70-74	Han	Relatively unhealthy	Junior high school	First marriage with spouse	Average	2	No religion	Yes	Non-agricultural
2018	2	West	2	Female	70-74	Han	Relatively unhealthy	Junior high school	First marriage with spouse	Average	3	No religion	Yes	Agricultural Hukou
2017	4	Middle	0	Male	75-79	Han	Relatively unhealthy	Junior high school	First marriage with spouse	Average	2	No religion	Yes	Agricultural Hukou
2018	3	Middle	3	Male	75-79	Han	Relatively unhealthy	Junior high school	First marriage with spouse	below average	4	No religion	Yes	Agricultural Hukou
2017	2	East	0	Female	75-79	Han	Relatively unhealthy	Junior high school	First marriage with spouse	Average	5	No religion	Yes	Non-agricultural
2018	3	West	1	Male	75-79	Han	Relatively unhealthy	Junior high school	No spouse	Average	2	No religion	Yes	Non-agricultural
2017	3	West	0	Male	75-79	Han	Relatively unhealthy	Junior high school	First marriage with spouse	Far below average	4	No religion	Yes	Non-agricultural
2018	2	East	1	Male	75-79	Han	Relatively unhealthy	Junior high school	First marriage with spouse	Average	2	No religion	Yes	Agricultural Hukou
2017	3	East北	0	Male	75-79	Han	Relatively unhealthy	Junior high school	First marriage with spouse	below average	2	No religion	No	Agricultural Hukou
2018	2	East北	0	Female	75-79	Han	Relatively unhealthy	Junior high school	No spouse	Average	1	No religion	Yes	Non-agricultural
2018	4	Middle	0	Male	75-79	Han	Relatively unhealthy	Junior high school	No spouse	below average	1	No religion	Yes	Agricultural Hukou
2018	4	East北	1	Male	75-79	Han	Relatively unhealthy	Junior high school	No spouse	below average	2	No religion	No	Non-agricultural
2018	1	West	0	Female	75-79	Han	Relatively unhealthy	Junior high school	No spouse	Far below average	1	Has religion	Yes	Agricultural Hukou
2017	8	West	0	Female	75-79	Han	Relatively unhealthy	Junior high school	No spouse	below average	1	No religion	Yes	Agricultural Hukou
2017	2	East	0	Male	75-79	Han	Relatively unhealthy	Junior high school	First marriage with spouse	Average	2	No religion	Yes	Non-agricultural
2017	2	West	0	Male	75-79	Han	Relatively unhealthy	Junior high school	First marriage with spouse	Average	6	No religion	Yes	Non-agricultural
2018	0	East	0	Female	75-79	Han	Relatively unhealthy	Junior high school	No spouse	Average	1	Has religion	Yes	Non-agricultural
2018	3	East	1	Male	75-79	Han	Relatively unhealthy	Junior high school	First marriage with spouse	Above average	2	No religion	Yes	Non-agricultural
2018	2	East	1	Female	75-79	Han	Relatively unhealthy	Junior high school	No spouse	Average	2	Has religion	Yes	Agricultural Hukou
2017	2	Middle	1	Female	75-79	Han	Relatively unhealthy	Junior high school	No spouse	Average	1	No religion	Yes	Non-agricultural
2018	4	Middle	1	Male	75-79	Han	Relatively unhealthy	Junior high school	First marriage with spouse	below average	2	No religion	Yes	Agricultural Hukou
2017	3	Middle	0	Male	75-79	Han	Relatively unhealthy	Junior high school	First marriage with spouse	Average	2	No religion	Yes	Agricultural Hukou
2017	3	Middle	0	Male	75-79	Han	Relatively unhealthy	Junior high school	First marriage with spouse	Far above average	2	No religion	Yes	Agricultural Hukou
2017	2	West	0	Female	75-79	Han	Relatively unhealthy	Junior high school	No spouse	Average	1	No religion	Yes	Agricultural Hukou
2017	2	West	0	Male	75-79	Han	Relatively unhealthy	Junior high school	First marriage with spouse	below average	2	No religion	Yes	Agricultural Hukou
2018	97	East	1	Female	75-79	Han	Relatively unhealthy	Junior high school	First marriage with spouse	below average	2	No religion	Yes	Non-agricultural
2018	98	Middle	1	Female	75-79	Han	Relatively unhealthy	Junior high school	First marriage with spouse	below average	2	No religion	Yes	Agricultural Hukou
2017	2	East	0	Female	75-79	Han	Relatively unhealthy	Junior high school	First marriage with spouse	below average	2	No religion	Yes	Non-agricultural
2018	2	East	2	Male	75-79	Han	Relatively unhealthy	Junior high school	First marriage with spouse	Average	3	No religion	Yes	Non-agricultural
2018	97	East	1	Female	75-79	Han	Relatively unhealthy	Junior high school	First marriage with spouse	Average	2	No religion	Yes	Non-agricultural
2017	97	East	0	Female	75-79	Han	Relatively unhealthy	Junior high school	First marriage with spouse	Average	2	No religion	Yes	Non-agricultural
2017	4	Middle	0	Male	75-79	Han	Relatively unhealthy	Junior high school	First marriage with spouse	Far below average	2	No religion	Yes	Agricultural Hukou
2018	2	Middle	2	Female	75-79	Han	Relatively unhealthy	Junior high school	First marriage with spouse	Average	3	No religion	Yes	Agricultural Hukou
2018	2	Middle	1	Male	75-79	Han	Relatively unhealthy	Junior high school	First marriage with spouse	below average	2	No religion	Yes	Non-agricultural
2018	3	Middle	3	Female	75-79	Han	Relatively unhealthy	Junior high school	No spouse	Far below average	4	Has religion	Yes	Agricultural Hukou
2018	3	East北	0	Female	75-79	Han	Relatively unhealthy	Junior high school	No spouse	Average	1	No religion	Yes	Non-agricultural
2017	2	West	0	Male	75-79	Han	Relatively unhealthy	Junior high school	First marriage with spouse	Average	8	No religion	Yes	Agricultural Hukou
2018	3	West	0	Male	75-79	Han	Relatively unhealthy	Junior high school	No spouse	Average	1	No religion	Yes	Agricultural Hukou
2018	2	East	2	Male	75-79	Han	Relatively unhealthy	Junior high school	First marriage with spouse	Average	3	No religion	Yes	Non-agricultural
2018	2	East	2	Male	75-79	Han	Relatively unhealthy	Junior high school	First marriage with spouse	below average	3	No religion	Yes	Non-agricultural
2018	2	West	0	Female	75-79	Han	Relatively unhealthy	Junior high school	No spouse	below average	1	No religion	Yes	Agricultural Hukou
2018	98	East	1	Female	75-79	Han	Relatively unhealthy	Junior high school	No spouse	Average	2	Has religion	Yes	Non-agricultural
2018	2	West	3	Male	75-79	Han	Relatively unhealthy	Junior high school	No spouse	Far below average	4	No religion	Yes	Agricultural Hukou
2018	3	East	1	Female	75-79	Han	Relatively unhealthy	Junior high school	First marriage with spouse	Average	2	No religion	Yes	Non-agricultural
2017	2	East	0	Male	75-79	Han	Relatively unhealthy	Junior high school	First marriage with spouse	Average	2	No religion	Yes	Agricultural Hukou
2018	2	East北	1	Female	75-79	Han	Relatively unhealthy	Junior high school	First marriage with spouse	Average	2	No religion	Yes	Agricultural Hukou
2018	2	Middle	1	Male	75-79	Han	Relatively unhealthy	Junior high school	First marriage with spouse	Average	2	Has religion	Yes	Agricultural Hukou
2017	2	East	0	Male	75-79	Han	Relatively unhealthy	Junior high school	First marriage with spouse	Average	2	No religion	Yes	Non-agricultural
2018	0	East	1	Male	75-79	Han	Relatively unhealthy	Junior high school	First marriage with spouse	below average	2	No religion	Yes	Non-agricultural
2018	2	East	0	Female	75-79	Han	Relatively unhealthy	Junior high school	No spouse	Average	1	No religion	Yes	Non-agricultural
2018	2	West	1	Male	75-79	Han	Relatively unhealthy	Junior high school	First marriage with spouse	below average	2	No religion	No	Agricultural Hukou
2018	2	West	1	Female	75-79	Han	Relatively unhealthy	Junior high school	No spouse	below average	2	No religion	Yes	Agricultural Hukou
2018	2	East	3	Male	75-79	Han	Relatively unhealthy	Junior high school	First marriage with spouse	below average	4	No religion	No	Non-agricultural
2017	2	Middle	1	Male	75-79	Han	Relatively unhealthy	Junior high school	First marriage with spouse	below average	1	No religion	Yes	Non-agricultural
2017	8	Middle	5	Female	75-79	Han	Relatively unhealthy	Junior high school	No spouse	below average	1	No religion	No	Non-agricultural
2018	3	East北	2	Female	75-79	Han	Relatively unhealthy	Junior high school	First marriage with spouse	below average	3	No religion	Yes	Non-agricultural
2018	5	East北	0	Male	75-79	Han	Relatively unhealthy	Junior high school	No spouse	Average	1	No religion	Yes	Non-agricultural
2018	0	East	0	Female	75-79	Han	Relatively unhealthy	Junior high school	No spouse	Average	1	No religion	Yes	Non-agricultural
2018	97	East	0	Male	75-79	Han	Relatively unhealthy	Junior high school	No spouse	below average	1	No religion	Yes	Non-agricultural
2018	3	East	1	Male	75-79	Han	Relatively unhealthy	Junior high school	First marriage with spouse	Average	2	No religion	Yes	Non-agricultural
2018	2	East	0	Female	75-79	Han	Relatively unhealthy	Junior high school	No spouse	below average	1	Has religion	Yes	Agricultural Hukou
2018	2	East	1	Female	80-84	Han	Relatively unhealthy	Junior high school	First marriage with spouse	Average	2	No religion	Yes	Non-agricultural
2017	3	Middle	0	Female	80-84	Han	Relatively unhealthy	Junior high school	No spouse	Average	1	No religion	No	Non-agricultural
2018	3	Middle	0	Male	80-84	Han	Relatively unhealthy	Junior high school	No spouse	Above average	1	No religion	Yes	Agricultural Hukou
2018	3	East	0	Female	80-84	Han	Relatively unhealthy	Junior high school	No spouse	below average	1	No religion	Yes	Non-agricultural
2018	4	Middle	1	Male	80-84	Han	Relatively unhealthy	Junior high school	First marriage with spouse	Average	2	No religion	Yes	Agricultural Hukou
2017	2	East	0	Female	80-84	Han	Relatively unhealthy	Junior high school	First marriage with spouse	Average	2	No religion	Yes	Non-agricultural
2018	2	East	0	Female	80-84	Han	Relatively unhealthy	Junior high school	First marriage with spouse	Average	1	No religion	Yes	Non-agricultural
2017	2	West	1	Male	80-84	Han	Relatively unhealthy	Junior high school	First marriage with spouse	Above average	2	No religion	Yes	Agricultural Hukou
2017	3	Middle	5	Male	80-84	Han	Relatively unhealthy	Junior high school	Remarriage with spouse	below average	2	No religion	Yes	Non-agricultural
2018	4	East	1	Female	80-84	Han	Relatively unhealthy	Junior high school	First marriage with spouse	below average	2	No religion	Yes	Non-agricultural
2018	3	East	1	Male	80-84	Han	Relatively unhealthy	Junior high school	First marriage with spouse	Average	2	No religion	Yes	Non-agricultural
2018	2	East	1	Male	80-84	Han	Relatively unhealthy	Junior high school	First marriage with spouse	Average	2	No religion	Yes	Non-agricultural
2017	2	East	5	Male	80-84	Han	Relatively unhealthy	Junior high school	First marriage with spouse	Average	3	No religion	Yes	Non-agricultural
2018	4	East	1	Male	80-84	Han	Relatively unhealthy	Junior high school	First marriage with spouse	below average	2	No religion	No	Non-agricultural
2018	2	East北	1	Male	80-84	Han	Relatively unhealthy	Junior high school	First marriage with spouse	Average	2	No religion	Yes	Non-agricultural
2017	97	East	0	Male	80-84	Han	Relatively unhealthy	Junior high school	No spouse	Average	2	No religion	Yes	Non-agricultural
2017	3	East	0	Male	80-84	Han	Relatively unhealthy	Junior high school	First marriage with spouse	Average	2	No religion	Yes	Non-agricultural
2018	3	East	1	Female	85-89	Han	Relatively unhealthy	Junior high school	First marriage with spouse	Average	2	No religion	Yes	Non-agricultural
2017	2	East	0	Male	85-89	Han	Relatively unhealthy	Junior high school	First marriage with spouse	Average	4	No religion	No	Non-agricultural
2018	4	East	1	Female	85-89	Han	Relatively unhealthy	Junior high school	First marriage with spouse	Average	2	No religion	Yes	Non-agricultural
2018	2	East	1	Male	85-89	Han	Relatively unhealthy	Junior high school	First marriage with spouse	Above average	2	No religion	Yes	Non-agricultural
2018	3	West	1	Female	85-89	Han	Relatively unhealthy	Junior high school	No spouse	below average	2	No religion	Yes	Non-agricultural
2018	3	West	2	Male	85-89	Han	Relatively unhealthy	Junior high school	First marriage with spouse	Average	3	No religion	No	Non-agricultural
2018	1	East	0	Female	85-89	Han	Relatively unhealthy	Junior high school	No spouse	Not know	1	No religion	Yes	Non-agricultural
2017	2	East	0	Female	85-89	Han	Relatively unhealthy	Junior high school	No spouse	Average	1	No religion	Yes	Non-agricultural
2018	4	West	2	Male	85-89	Han	Relatively unhealthy	Junior high school	First marriage with spouse	Above average	3	No religion	Yes	Non-agricultural
2017	6	East	0	Female	90-94	Han	Relatively unhealthy	Junior high school	No spouse	below average	1	No religion	Yes	Non-agricultural
2017	2	East	1	Male	90-94	Han	Relatively unhealthy	Junior high school	First marriage with spouse	Far below average	2	No religion	Yes	Non-agricultural
2017	2	West	0	Male	20-24	Zhuang	Relatively healthy	Junior high school	No spouse	Average	4	No religion	Yes	Agricultural Hukou
2017	2	West	0	Male	20-24	Zhuang	Relatively healthy	Junior high school	First marriage with spouse	below average	2	No religion	Yes	Agricultural Hukou
2017	2	East	3	Female	25-29	Zhuang	Relatively healthy	Junior high school	First marriage with spouse	below average	2	No religion	Yes	Agricultural Hukou
2017	1	West	0	Female	25-29	Zhuang	Relatively healthy	Junior high school	First marriage with spouse	below average	4	No religion	Yes	Agricultural Hukou
2017	3	West	0	Female	30-34	Zhuang	Relatively healthy	Junior high school	First marriage with spouse	below average	6	No religion	Yes	Agricultural Hukou
2018	2	West	3	Male	35-39	Zhuang	Relatively healthy	Junior high school	First marriage with spouse	Average	4	No religion	Yes	Agricultural Hukou
2018	2	West	3	Female	35-39	Zhuang	Relatively healthy	Junior high school	First marriage with spouse	Average	4	No religion	Yes	Agricultural Hukou
2018	2	West	5	Female	35-39	Zhuang	Relatively healthy	Junior high school	First marriage with spouse	Average	6	No religion	Yes	Agricultural Hukou
2017	2	West	0	Male	35-39	Zhuang	Relatively healthy	Junior high school	First marriage with spouse	Average	6	No religion	Yes	Agricultural Hukou
2018	2	West	2	Female	35-39	Zhuang	Relatively healthy	Junior high school	First marriage with spouse	below average	3	No religion	Yes	Agricultural Hukou
2018	2	West	2	Female	40-44	Zhuang	Relatively healthy	Junior high school	First marriage with spouse	Average	3	No religion	Yes	Agricultural Hukou
2018	2	East	2	Male	40-44	Zhuang	Relatively healthy	Junior high school	First marriage with spouse	Average	3	No religion	Yes	Agricultural Hukou
2018	2	West	3	Female	40-44	Zhuang	Relatively healthy	Junior high school	First marriage with spouse	Average	4	No religion	Yes	Non-agricultural
2017	2	East	5	Female	40-44	Zhuang	Relatively healthy	Junior high school	First marriage with spouse	Above average	4	No religion	No	Agricultural Hukou
2018	2	West	4	Male	45-49	Zhuang	Relatively healthy	Junior high school	First marriage with spouse	below average	5	No religion	Yes	Agricultural Hukou
2018	2	West	1	Male	45-49	Zhuang	Relatively healthy	Junior high school	First marriage with spouse	below average	2	No religion	Yes	Agricultural Hukou
2018	2	West	2	Male	50-54	Zhuang	Relatively healthy	Junior high school	First marriage with spouse	below average	3	No religion	Yes	Agricultural Hukou
2018	2	West	2	Female	50-54	Zhuang	Relatively healthy	Junior high school	First marriage with spouse	Average	3	Has religion	Yes	Agricultural Hukou
2017	2	West	0	Female	50-54	Zhuang	Relatively healthy	Junior high school	First marriage with spouse	Above average	2	No religion	Yes	Agricultural Hukou
2017	2	West	2	Female	50-54	Zhuang	Relatively healthy	Junior high school	First marriage with spouse	Average	3	No religion	Yes	Agricultural Hukou
2017	3	West	0	Female	60-64	Zhuang	Relatively healthy	Junior high school	First marriage with spouse	below average	8	No religion	Yes	Agricultural Hukou
2017	2	West	0	Male	60-64	Zhuang	Relatively healthy	Junior high school	First marriage with spouse	Average	5	No religion	Yes	Agricultural Hukou
2018	4	West	1	Male	65-69	Zhuang	Relatively healthy	Junior high school	First marriage with spouse	below average	2	No religion	Yes	Agricultural Hukou
2017	3	West	0	Female	65-69	Zhuang	Relatively healthy	Junior high school	First marriage with spouse	Average	2	No religion	Yes	Agricultural Hukou
2017	6	West	0	Female	75-79	Zhuang	Relatively healthy	Junior high school	First marriage with spouse	Average	4	No religion	Yes	Agricultural Hukou
2018	2	West	4	Female	20-24	Others	Relatively healthy	Junior high school	First marriage with spouse	Average	5	Has religion	Yes	Agricultural Hukou
2017	2	Middle	0	Female	20-24	Others	Relatively healthy	Junior high school	First marriage with spouse	Average	3	No religion	Yes	Agricultural Hukou
2017	1	West	0	Female	20-24	Others	Relatively healthy	Junior high school	First marriage with spouse	Average	4	No religion	Yes	Agricultural Hukou
2017	2	East	0	Female	20-24	Others	Relatively healthy	Junior high school	No spouse	Average	3	No religion	Yes	Agricultural Hukou
2017	2	West	0	Female	25-29	Others	Relatively healthy	Junior high school	First marriage with spouse	Average	3	No religion	Yes	Agricultural Hukou
2017	2	Middle	0	Male	25-29	Others	Relatively healthy	Junior high school	No spouse	Average	6	No religion	Yes	Agricultural Hukou
2018	2	Middle	4	Male	25-29	Others	Relatively healthy	Junior high school	First marriage with spouse	Average	5	No religion	Yes	Agricultural Hukou
2017	1	West	0	Female	25-29	Others	Relatively healthy	Junior high school	First marriage with spouse	below average	2	No religion	Yes	Agricultural Hukou
2018	2	West	5	Female	25-29	Others	Relatively healthy	Junior high school	First marriage with spouse	Average	6	No religion	Yes	Agricultural Hukou
2018	4	West	4	Female	25-29	Others	Relatively healthy	Junior high school	First marriage with spouse	Average	5	No religion	Yes	Agricultural Hukou
2017	2	West	0	Female	30-34	Others	Relatively healthy	Junior high school	First marriage with spouse	below average	5	No religion	No	Agricultural Hukou
2018	2	West	5	Male	30-34	Others	Relatively healthy	Junior high school	First marriage with spouse	below average	6	No religion	Yes	Agricultural Hukou
2018	2	West	0	Female	30-34	Others	Relatively healthy	Junior high school	No spouse	below average	1	No religion	Yes	Agricultural Hukou
2018	2	West	3	Female	30-34	Others	Relatively healthy	Junior high school	First marriage with spouse	Average	4	No religion	Yes	Agricultural Hukou
2018	2	West	2	Male	30-34	Others	Relatively healthy	Junior high school	First marriage with spouse	Average	3	No religion	Yes	Agricultural Hukou
2018	4	Middle	2	Female	30-34	Others	Relatively healthy	Junior high school	First marriage with spouse	below average	3	No religion	No	Agricultural Hukou
2018	2	West	2	Male	30-34	Others	Relatively healthy	Junior high school	First marriage with spouse	Average	3	No religion	Yes	Agricultural Hukou
2018	3	Middle	4	Male	35-39	Others	Relatively healthy	Junior high school	First marriage with spouse	Average	5	No religion	Yes	Agricultural Hukou
2017	2	West	0	Female	35-39	Others	Relatively healthy	Junior high school	First marriage with spouse	Average	5	No religion	Yes	Agricultural Hukou
2017	2	West	0	Female	35-39	Others	Relatively healthy	Junior high school	First marriage with spouse	Average	4	No religion	Yes	Agricultural Hukou
2018	2	West	2	Male	35-39	Others	Relatively healthy	Junior high school	First marriage with spouse	below average	3	No religion	Yes	Agricultural Hukou
2017	2	Middle	2	Female	40-44	Others	Relatively healthy	Junior high school	First marriage with spouse	Average	4	No religion	Yes	Agricultural Hukou
2017	1	West	0	Male	40-44	Others	Relatively healthy	Junior high school	No spouse	Far below average	2	No religion	Yes	Agricultural Hukou
2018	2	West	2	Male	40-44	Others	Relatively healthy	Junior high school	First marriage with spouse	below average	3	No religion	Yes	Agricultural Hukou
2018	2	East北	0	Male	40-44	Others	Relatively healthy	Junior high school	No spouse	below average	1	No religion	Yes	Agricultural Hukou
2017	2	West	0	Female	40-44	Others	Relatively healthy	Junior high school	First marriage with spouse	below average	2	No religion	No	Agricultural Hukou
2018	2	West	1	Female	40-44	Others	Relatively healthy	Junior high school	First marriage with spouse	Average	2	No religion	Yes	Agricultural Hukou
2018	3	West	4	Male	40-44	Others	Relatively healthy	Junior high school	First marriage with spouse	below average	5	No religion	Yes	Non-agricultural
2018	3	Middle	0	Male	40-44	Others	Relatively healthy	Junior high school	No spouse	below average	1	Has religion	Yes	Agricultural Hukou
2018	2	West	1	Female	40-44	Others	Relatively healthy	Junior high school	First marriage with spouse	Average	2	No religion	Yes	Agricultural Hukou
2018	2	West	1	Male	40-44	Others	Relatively healthy	Junior high school	First marriage with spouse	Average	2	No religion	Yes	Agricultural Hukou
2018	2	West	1	Female	40-44	Others	Relatively healthy	Junior high school	First marriage with spouse	Average	2	No religion	Yes	Agricultural Hukou
2017	2	West	1	Female	40-44	Others	Relatively healthy	Junior high school	First marriage with spouse	below average	3	No religion	Yes	Non-agricultural
2018	1	West	2	Male	45-49	Others	Relatively healthy	Junior high school	First marriage with spouse	Average	3	No religion	Yes	Agricultural Hukou
2017	2	West	0	Male	45-49	Others	Relatively healthy	Junior high school	First marriage with spouse	below average	4	No religion	Yes	Agricultural Hukou
2018	97	West	1	Male	45-49	Others	Relatively healthy	Junior high school	First marriage with spouse	Average	2	No religion	Yes	Agricultural Hukou
2018	1	West	2	Female	45-49	Others	Relatively healthy	Junior high school	First marriage with spouse	below average	3	Has religion	Yes	Agricultural Hukou
2017	2	Middle	2	Female	50-54	Others	Relatively healthy	Junior high school	First marriage with spouse	Average	3	No religion	Yes	Agricultural Hukou
2017	2	Middle	0	Female	50-54	Others	Relatively healthy	Junior high school	First marriage with spouse	Average	2	No religion	Yes	Agricultural Hukou
2017	2	West	0	Male	50-54	Others	Relatively healthy	Junior high school	First marriage with spouse	below average	4	No religion	Yes	Agricultural Hukou
2018	0	West	0	Male	50-54	Others	Relatively healthy	Junior high school	First marriage with spouse	below average	1	No religion	No	Agricultural Hukou
2018	3	East北	2	Male	50-54	Others	Relatively healthy	Junior high school	First marriage with spouse	Above average	3	No religion	No	Agricultural Hukou
2017	2	West	0	Male	50-54	Others	Relatively healthy	Junior high school	First marriage with spouse	Average	2	No religion	Yes	Agricultural Hukou
2018	2	West	1	Male	50-54	Others	Relatively healthy	Junior high school	First marriage with spouse	Average	2	No religion	Yes	Agricultural Hukou
2018	2	West	2	Female	50-54	Others	Relatively healthy	Junior high school	First marriage with spouse	below average	3	No religion	Yes	Agricultural Hukou
2017	2	West	0	Male	50-54	Others	Relatively healthy	Junior high school	First marriage with spouse	below average	3	No religion	Yes	Non-agricultural
2018	3	West	1	Female	50-54	Others	Relatively healthy	Junior high school	First marriage with spouse	Above average	2	No religion	Yes	Agricultural Hukou
2017	1	West	5	Male	50-54	Others	Relatively healthy	Junior high school	First marriage with spouse	Average	2	No religion	Yes	Agricultural Hukou
2017	97	West	3	Female	55-59	Others	Relatively healthy	Junior high school	First marriage with spouse	Above average	2	No religion	Yes	Non-agricultural
2018	3	Middle	3	Male	55-59	Others	Relatively healthy	Junior high school	First marriage with spouse	below average	4	No religion	Yes	Agricultural Hukou
2018	2	West	2	Male	55-59	Others	Relatively healthy	Junior high school	First marriage with spouse	Average	3	No religion	Yes	Agricultural Hukou
2017	4	West	0	Male	55-59	Others	Relatively healthy	Junior high school	First marriage with spouse	below average	2	No religion	Yes	Agricultural Hukou
2018	3	Middle	5	Female	55-59	Others	Relatively healthy	Junior high school	First marriage with spouse	Average	6	No religion	Yes	Agricultural Hukou
2017	2	West	0	Male	55-59	Others	Relatively healthy	Junior high school	First marriage with spouse	below average	4	No religion	Yes	Agricultural Hukou
2017	2	Middle	0	Male	60-64	Others	Relatively healthy	Junior high school	First marriage with spouse	Average	4	No religion	Yes	Agricultural Hukou
2017	3	Middle	9	Male	60-64	Others	Relatively healthy	Junior high school	First marriage with spouse	Average	5	No religion	Yes	Agricultural Hukou
2018	2	West	2	Female	60-64	Others	Relatively healthy	Junior high school	First marriage with spouse	Average	3	Has religion	Yes	Non-agricultural
2018	2	Middle	3	Male	60-64	Others	Relatively healthy	Junior high school	First marriage with spouse	Average	4	No religion	Yes	Agricultural Hukou
2018	97	West	1	Male	60-64	Others	Relatively healthy	Junior high school	First marriage with spouse	below average	2	No religion	Yes	Agricultural Hukou
2017	1	West	0	Male	60-64	Others	Relatively healthy	Junior high school	First marriage with spouse	Average	3	No religion	Yes	Agricultural Hukou
2018	2	East北	2	Male	65-69	Others	Relatively healthy	Junior high school	First marriage with spouse	below average	3	No religion	Yes	Agricultural Hukou
2017	2	West	2	Male	65-69	Others	Relatively healthy	Junior high school	First marriage with spouse	Above average	2	No religion	Yes	Non-agricultural
2018	2	Northeast	1	Female	70-74	Others	Relatively healthy	Junior high school	First marriage with spouse	Average	2	Has religion	Yes	Agricultural Hukou
2017	3	West	0	Male	70-74	Others	Relatively healthy	Junior high school	First marriage with spouse	Above average	1	No religion	Yes	Agricultural Hukou
2017	98	Middle	0	Male	70-74	Others	Relatively healthy	Junior high school	First marriage with spouse	Average	5	No religion	No	Non-agricultural
2017	2	West	0	Male	70-74	Others	Relatively healthy	Junior high school	First marriage with spouse	Far below average	3	No religion	Yes	Agricultural Hukou
2017	2	West	1	Female	75-79	Others	Relatively healthy	Junior high school	No spouse	below average	4	No religion	Yes	Non-agricultural
2017	1	West	0	Female	80-84	Others	Relatively healthy	Junior high school	No spouse	Average	4	No religion	Yes	Agricultural Hukou
2018	6	West	2	Male	85-89	Others	Relatively healthy	Junior high school	No spouse	below average	3	No religion	Yes	Agricultural Hukou
2018	2	East	2	Male	25-29	Mongol	Relatively healthy	Junior high school	First marriage with spouse	below average	3	No religion	Yes	Agricultural Hukou
2018	1	West	4	Female	25-29	Mongol	Relatively healthy	Junior high school	First marriage with spouse	below average	5	No religion	No	Agricultural Hukou
2018	2	Northeast	3	Female	35-39	Mongol	Relatively healthy	Junior high school	First marriage with spouse	Average	4	Has religion	Yes	Non-agricultural
2017	2	West	0	Female	40-44	Mongol	Relatively healthy	Junior high school	First marriage with spouse	Average	3	No religion	Yes	Agricultural Hukou
2017	1	West	0	Female	40-44	Mongol	Relatively healthy	Junior high school	First marriage with spouse	below average	3	No religion	Yes	Agricultural Hukou
2017	2	East北	1	Male	40-44	Mongol	Relatively healthy	Junior high school	First marriage with spouse	Average	4	No religion	Yes	Agricultural Hukou
2018	2	East北	2	Female	50-54	Mongol	Relatively healthy	Junior high school	First marriage with spouse	below average	3	No religion	Yes	Agricultural Hukou
2017	10	East北	0	Male	50-54	Mongol	Relatively healthy	Junior high school	First marriage with spouse	below average	3	No religion	Yes	Agricultural Hukou
2017	2	East北	0	Male	55-59	Mongol	Relatively healthy	Junior high school	First marriage with spouse	below average	2	No religion	Yes	Agricultural Hukou
2018	2	East北	1	Female	60-64	Mongol	Relatively healthy	Junior high school	First marriage with spouse	Average	2	No religion	Yes	Non-agricultural
2017	1	East北	1	Male	30-34	Manchu	Relatively healthy	Junior high school	No spouse	Average	3	No religion	Yes	Agricultural Hukou
2018	2	East北	2	Male	30-34	Manchu	Relatively healthy	Junior high school	First marriage with spouse	Average	3	No religion	No	Non-agricultural
2017	2	East北	2	Female	30-34	Manchu	Relatively healthy	Junior high school	First marriage with spouse	Average	4	No religion	No	Non-agricultural
2017	2	East北	0	Male	30-34	Manchu	Relatively healthy	Junior high school	First marriage with spouse	Average	3	No religion	Not know	Agricultural Hukou
2018	1	East	2	Female	35-39	Manchu	Relatively healthy	Junior high school	First marriage with spouse	Average	3	No religion	Yes	Agricultural Hukou
2017	1	East北	1	Female	35-39	Manchu	Relatively healthy	Junior high school	First marriage with spouse	below average	4	No religion	Yes	Agricultural Hukou
2018	97	East北	4	Male	35-39	Manchu	Relatively healthy	Junior high school	No spouse	below average	5	No religion	Yes	Non-agricultural
2018	2	East北	1	Female	40-44	Manchu	Relatively healthy	Junior high school	First marriage with spouse	Average	2	No religion	Yes	Agricultural Hukou
2018	2	East北	0	Female	40-44	Manchu	Relatively healthy	Junior high school	No spouse	below average	1	No religion	Yes	Non-agricultural
2018	2	Middle	2	Male	40-44	Manchu	Relatively healthy	Junior high school	First marriage with spouse	Average	3	No religion	Yes	Agricultural Hukou
2017	2	East北	0	Female	40-44	Manchu	Relatively healthy	Junior high school	First marriage with spouse	below average	3	No religion	Yes	Non-agricultural
2018	0	East北	2	Male	45-49	Manchu	Relatively healthy	Junior high school	First marriage with spouse	below average	3	No religion	No	Agricultural Hukou
2017	2	East	3	Female	55-59	Manchu	Relatively healthy	Junior high school	First marriage with spouse	below average	2	No religion	Yes	Agricultural Hukou
2017	2	East北	3	Female	60-64	Manchu	Relatively healthy	Junior high school	No spouse	Average	2	No religion	Yes	Agricultural Hukou
2018	2	East北	1	Female	60-64	Manchu	Relatively healthy	Junior high school	First marriage with spouse	below average	2	No religion	No	Non-agricultural
2018	2	East北	1	Male	60-64	Manchu	Relatively healthy	Junior high school	First marriage with spouse	Far below average	2	No religion	No	Agricultural Hukou
2018	0	East北	1	Female	65-69	Manchu	Relatively healthy	Junior high school	First marriage with spouse	Average	2	No religion	Yes	Agricultural Hukou
2018	2	Northeast	2	Male	70-74	Manchu	Relatively healthy	Junior high school	First marriage with spouse	below average	3	Has religion	Yes	Agricultural Hukou
2018	3	East北	0	Female	75-79	Manchu	Relatively healthy	Junior high school	No spouse	below average	1	No religion	Yes	Non-agricultural
2017	2	West	0	Female	20-24	Hui	Relatively healthy	Junior high school	First marriage with spouse	below average	3	No religion	Yes	Agricultural Hukou
2017	2	West	0	Male	20-24	Hui	Relatively healthy	Junior high school	No spouse	Average	4	No religion	Yes	Agricultural Hukou
2017	2	West	4	Female	25-29	Hui	Relatively healthy	Junior high school	First marriage with spouse	below average	6	No religion	Yes	Agricultural Hukou
2018	2	Middle	3	Female	25-29	Hui	Relatively healthy	Junior high school	First marriage with spouse	below average	4	No religion	Yes	Agricultural Hukou
2017	3	West	0	Male	25-29	Hui	Relatively healthy	Junior high school	Remarriage with spouse	below average	4	No religion	Yes	Agricultural Hukou
2018	2	West	3	Female	30-34	Hui	Relatively healthy	Junior high school	First marriage with spouse	below average	4	Has religion	Yes	Agricultural Hukou
2017	1	West	0	Female	30-34	Hui	Relatively healthy	Junior high school	First marriage with spouse	Average	7	No religion	Yes	Agricultural Hukou
2018	2	West	5	Female	30-34	Hui	Relatively healthy	Junior high school	First marriage with spouse	Average	6	Has religion	Yes	Agricultural Hukou
2018	2	West	3	Male	30-34	Hui	Relatively healthy	Junior high school	First marriage with spouse	Average	4	Has religion	Yes	Agricultural Hukou
2017	3	West	0	Female	35-39	Hui	Relatively healthy	Junior high school	First marriage with spouse	Average	5	No religion	Yes	Non-agricultural
2017	2	East	0	Female	35-39	Hui	Relatively healthy	Junior high school	First marriage with spouse	Average	4	No religion	Yes	Agricultural Hukou
2018	2	West	3	Female	35-39	Hui	Relatively healthy	Junior high school	First marriage with spouse	Average	4	Has religion	Yes	Agricultural Hukou
2018	2	East	3	Male	40-44	Hui	Relatively healthy	Junior high school	First marriage with spouse	Average	4	Has religion	Yes	Agricultural Hukou
2018	3	West	4	Female	40-44	Hui	Relatively healthy	Junior high school	First marriage with spouse	Average	5	Has religion	Yes	Non-agricultural
2018	2	West	3	Female	40-44	Hui	Relatively healthy	Junior high school	First marriage with spouse	Average	4	Has religion	Yes	Non-agricultural
2018	3	West	4	Female	40-44	Hui	Relatively healthy	Junior high school	First marriage with spouse	Average	5	Has religion	Yes	Non-agricultural
2017	2	West	0	Male	45-49	Hui	Relatively healthy	Junior high school	First marriage with spouse	Average	2	No religion	Yes	Agricultural Hukou
2017	3	East	0	Female	45-49	Hui	Relatively healthy	Junior high school	First marriage with spouse	Average	2	No religion	Yes	Non-agricultural
2018	3	East	5	Male	45-49	Hui	Relatively healthy	Junior high school	First marriage with spouse	Average	6	Has religion	Yes	Non-agricultural
2018	2	East	3	Female	45-49	Hui	Relatively healthy	Junior high school	First marriage with spouse	Average	4	Has religion	Yes	Non-agricultural
2017	6	West	0	Female	50-54	Hui	Relatively healthy	Junior high school	Remarriage with spouse	below average	1	No religion	Yes	Non-agricultural
2018	4	West	4	Female	50-54	Hui	Relatively healthy	Junior high school	First marriage with spouse	Average	5	Has religion	Yes	Non-agricultural
2018	2	East北	2	Female	50-54	Hui	Relatively healthy	Junior high school	First marriage with spouse	below average	3	No religion	No	Non-agricultural
2017	2	East	6	Male	50-54	Hui	Relatively healthy	Junior high school	First marriage with spouse	below average	1	No religion	Yes	Non-agricultural
2017	2	Middle	0	Female	50-54	Hui	Relatively healthy	Junior high school	First marriage with spouse	Average	6	No religion	Yes	Non-agricultural
2018	2	Middle	1	Female	50-54	Hui	Relatively healthy	Junior high school	First marriage with spouse	below average	2	Has religion	Yes	Non-agricultural
2017	2	West	0	Female	50-54	Hui	Relatively healthy	Junior high school	First marriage with spouse	below average	3	No religion	Yes	Agricultural Hukou
2018	2	Middle	4	Female	55-59	Hui	Relatively healthy	Junior high school	First marriage with spouse	Average	5	Has religion	Yes	Agricultural Hukou
2018	4	East	1	Male	60-64	Hui	Relatively healthy	Junior high school	First marriage with spouse	Average	2	Has religion	Yes	Non-agricultural
2017	2	Middle	3	Male	60-64	Hui	Relatively healthy	Junior high school	First marriage with spouse	Average	2	No religion	No	Non-agricultural
2018	1	East	1	Male	60-64	Hui	Relatively healthy	Junior high school	No spouse	Average	2	Has religion	Yes	Non-agricultural
2017	2	West	0	Male	65-69	Hui	Relatively healthy	Junior high school	First marriage with spouse	below average	2	No religion	Yes	Agricultural Hukou
2017	2	East	0	Male	65-69	Hui	Relatively healthy	Junior high school	First marriage with spouse	below average	4	No religion	Yes	Non-agricultural
2017	97	West	4	Male	65-69	Hui	Relatively healthy	Junior high school	First marriage with spouse	Average	6	No religion	Yes	Non-agricultural
2017	2	Middle	0	Female	70-74	Hui	Relatively healthy	Junior high school	First marriage with spouse	Average	3	No religion	Yes	Non-agricultural
2018	2	West	3	Male	70-74	Hui	Relatively healthy	Junior high school	First marriage with spouse	below average	4	Has religion	Yes	Agricultural Hukou
2017	2	East	5	Male	70-74	Hui	Relatively healthy	Junior high school	First marriage with spouse	below average	2	No religion	Yes	Non-agricultural
2017	2	East	0	Male	75-79	Hui	Relatively healthy	Junior high school	First marriage with spouse	Average	2	No religion	Yes	Non-agricultural
2018	3	East	2	Female	80-84	Hui	Relatively healthy	Junior high school	No spouse	Above average	3	Has religion	Yes	Non-agricultural
2017	2	West	0	Male	20-24	Han	Relatively healthy	Junior high school	First marriage with spouse	below average	6	No religion	Yes	Agricultural Hukou
2017	2	West	0	Female	20-24	Han	Relatively healthy	Junior high school	No spouse	Average	1	No religion	No	Agricultural Hukou
2017	2	East	392	Female	20-24	Han	Relatively healthy	Junior high school	No spouse	Average	3	No religion	Yes	Agricultural Hukou
2018	2	Middle	2	Male	20-24	Han	Relatively healthy	Junior high school	No spouse	Average	3	No religion	Yes	Agricultural Hukou
2017	2	West	1	Female	20-24	Han	Relatively healthy	Junior high school	First marriage with spouse	below average	6	No religion	Yes	Agricultural Hukou
2018	2	East	3	Male	20-24	Han	Relatively healthy	Junior high school	No spouse	Average	4	No religion	Yes	Agricultural Hukou
2018	2	East	1	Female	20-24	Han	Relatively healthy	Junior high school	No spouse	Average	2	No religion	No	Non-agricultural
2017	2	West	2	Male	20-24	Han	Relatively healthy	Junior high school	No spouse	below average	1	No religion	Yes	Agricultural Hukou
2017	1	West	0	Male	20-24	Han	Relatively healthy	Junior high school	No spouse	below average	1	No religion	Yes	Agricultural Hukou
2017	2	East北	0	Male	20-24	Han	Relatively healthy	Junior high school	No spouse	Average	3	No religion	Yes	Agricultural Hukou
2018	2	East	3	Male	20-24	Han	Relatively healthy	Junior high school	No spouse	Average	4	No religion	No	Agricultural Hukou
2017	1	Middle	1	Male	20-24	Han	Relatively healthy	Junior high school	No spouse	below average	4	No religion	Yes	Non-agricultural
2018	2	Middle	1	Female	20-24	Han	Relatively healthy	Junior high school	First marriage with spouse	Average	2	No religion	Not know	Agricultural Hukou
2017	3	East	0	Male	20-24	Han	Relatively healthy	Junior high school	No spouse	Average	3	No religion	Yes	Agricultural Hukou
2018	3	East	4	Female	20-24	Han	Relatively healthy	Junior high school	No spouse	Average	5	Has religion	Yes	Agricultural Hukou
2017	97	West	0	Male	20-24	Han	Relatively healthy	Junior high school	No spouse	Far below average	2	No religion	Yes	Non-agricultural
2018	2	West	4	Male	20-24	Han	Relatively healthy	Junior high school	First marriage with spouse	Average	5	No religion	Yes	Agricultural Hukou
2017	1	East北	0	Male	20-24	Han	Relatively healthy	Junior high school	First marriage with spouse	Average	2	No religion	Yes	Agricultural Hukou
2017	2	Middle	0	Male	20-24	Han	Relatively healthy	Junior high school	First marriage with spouse	Average	1	No religion	Yes	Agricultural Hukou
2017	2	Middle	1	Female	20-24	Han	Relatively healthy	Junior high school	First marriage with spouse	below average	4	No religion	Yes	Agricultural Hukou
2017	2	Middle	3	Male	20-24	Han	Relatively healthy	Junior high school	No spouse	below average	6	No religion	Yes	Non-agricultural
2017	2	Middle	2	Female	20-24	Han	Relatively healthy	Junior high school	First marriage with spouse	below average	4	No religion	Yes	Non-agricultural
2017	2	West	0	Male	20-24	Han	Relatively healthy	Junior high school	First marriage with spouse	Average	7	No religion	No	Agricultural Hukou
2017	97	West	0	Female	20-24	Han	Relatively healthy	Junior high school	No spouse	below average	1	No religion	Yes	Agricultural Hukou
2017	2	West	0	Female	20-24	Han	Relatively healthy	Junior high school	First marriage with spouse	Far below average	4	No religion	Yes	Agricultural Hukou
2018	2	East	0	Female	20-24	Han	Relatively healthy	Junior high school	No spouse	below average	1	No religion	No	Agricultural Hukou
2018	2	East	0	Male	20-24	Han	Relatively healthy	Junior high school	No spouse	below average	1	No religion	Yes	Agricultural Hukou
2017	1	East	0	Female	20-24	Han	Relatively healthy	Junior high school	First marriage with spouse	Average	4	No religion	Yes	Agricultural Hukou
2018	2	West	0	Female	20-24	Han	Relatively healthy	Junior high school	First marriage with spouse	Average	1	No religion	Yes	Agricultural Hukou
2018	2	West	1	Male	20-24	Han	Relatively healthy	Junior high school	No spouse	Average	2	No religion	Yes	Agricultural Hukou
2017	2	Middle	2	Female	20-24	Han	Relatively healthy	Junior high school	First marriage with spouse	below average	3	No religion	Yes	Non-agricultural
2018	2	Middle	3	Male	20-24	Han	Relatively healthy	Junior high school	First marriage with spouse	Average	4	No religion	Yes	Agricultural Hukou
2018	0	Northeast	2	Male	20-24	Han	Relatively healthy	Junior high school	No spouse	Average	3	Has religion	Yes	Non-agricultural
2018	2	Middle	2	Female	20-24	Han	Relatively healthy	Junior high school	First marriage with spouse	Average	3	No religion	Yes	Agricultural Hukou
2018	2	East北	0	Female	20-24	Han	Relatively healthy	Junior high school	No spouse	below average	1	No religion	No	Agricultural Hukou
2018	2	Middle	3	Male	20-24	Han	Relatively healthy	Junior high school	No spouse	below average	4	No religion	No	Agricultural Hukou
2017	2	West	0	Male	20-24	Han	Relatively healthy	Junior high school	No spouse	below average	4	No religion	Yes	Agricultural Hukou
2018	2	Middle	0	Male	20-24	Han	Relatively healthy	Junior high school	No spouse	Above average	1	No religion	Yes	Agricultural Hukou
2018	2	East	5	Male	20-24	Han	Relatively healthy	Junior high school	No spouse	Average	6	No religion	No	Agricultural Hukou
2017	2	East北	0	Female	20-24	Han	Relatively healthy	Junior high school	First marriage with spouse	below average	2	No religion	Yes	Agricultural Hukou
2018	3	Middle	4	Female	20-24	Han	Relatively healthy	Junior high school	First marriage with spouse	below average	5	No religion	Yes	Agricultural Hukou
2018	2	Middle	5	Female	20-24	Han	Relatively healthy	Junior high school	First marriage with spouse	Average	6	No religion	Yes	Agricultural Hukou
2018	1	Middle	1	Male	20-24	Han	Relatively healthy	Junior high school	No spouse	Average	2	No religion	Yes	Agricultural Hukou
2017	2	East	0	Female	20-24	Han	Relatively healthy	Junior high school	First marriage with spouse	Average	6	No religion	Yes	Agricultural Hukou
2017	1	West	0	Female	20-24	Han	Relatively healthy	Junior high school	First marriage with spouse	Average	4	No religion	Yes	Agricultural Hukou
2017	1	West	1	Female	20-24	Han	Relatively healthy	Junior high school	First marriage with spouse	Above average	4	No religion	Yes	Agricultural Hukou
2017	2	West	2	Female	20-24	Han	Relatively healthy	Junior high school	First marriage with spouse	Average	4	No religion	Yes	Agricultural Hukou
2017	2	East	1	Male	20-24	Han	Relatively healthy	Junior high school	First marriage with spouse	below average	3	No religion	No	Agricultural Hukou
2018	2	West	2	Male	20-24	Han	Relatively healthy	Junior high school	No spouse	Average	3	No religion	Yes	Agricultural Hukou
2017	2	East	0	Male	25-29	Han	Relatively healthy	Junior high school	No spouse	Average	2	No religion	No	Non-agricultural
2017	4	West	0	Male	25-29	Han	Relatively healthy	Junior high school	First marriage with spouse	Average	8	No religion	Yes	Agricultural Hukou
2018	2	West	1	Male	25-29	Han	Relatively healthy	Junior high school	First marriage with spouse	Average	2	No religion	No	Agricultural Hukou
2018	1	East	5	Female	25-29	Han	Relatively healthy	Junior high school	First marriage with spouse	below average	6	No religion	Yes	Agricultural Hukou
2017	2	Middle	0	Female	25-29	Han	Relatively healthy	Junior high school	First marriage with spouse	Average	3	No religion	Yes	Agricultural Hukou
2017	2	Middle	0	Male	25-29	Han	Relatively healthy	Junior high school	First marriage with spouse	below average	1	No religion	Yes	Agricultural Hukou
2018	2	Middle	2	Female	25-29	Han	Relatively healthy	Junior high school	First marriage with spouse	Average	3	No religion	Yes	Agricultural Hukou
2018	1	Middle	3	Female	25-29	Han	Relatively healthy	Junior high school	First marriage with spouse	Average	4	No religion	Yes	Agricultural Hukou
2018	2	East北	2	Male	25-29	Han	Relatively healthy	Junior high school	No spouse	Average	3	No religion	Yes	Non-agricultural
2017	2	Middle	1	Female	25-29	Han	Relatively healthy	Junior high school	No spouse	below average	3	No religion	Yes	Agricultural Hukou
2018	97	Middle	1	Male	25-29	Han	Relatively healthy	Junior high school	No spouse	Average	2	No religion	Yes	Non-agricultural
2018	2	Middle	1	Male	25-29	Han	Relatively healthy	Junior high school	First marriage with spouse	Average	2	No religion	Yes	Agricultural Hukou
2017	1	Middle	0	Female	25-29	Han	Relatively healthy	Junior high school	First marriage with spouse	Average	2	No religion	Yes	Non-agricultural
2018	2	Middle	2	Female	25-29	Han	Relatively healthy	Junior high school	First marriage with spouse	Average	3	No religion	Yes	Agricultural Hukou
2017	1	East北	0	Male	25-29	Han	Relatively healthy	Junior high school	No spouse	below average	1	No religion	Yes	Non-agricultural
2017	0	East北	0	Female	25-29	Han	Relatively healthy	Junior high school	No spouse	Average	1	No religion	No	Agricultural Hukou
2017	2	Middle	0	Male	25-29	Han	Relatively healthy	Junior high school	No spouse	Far above average	1	No religion	Yes	Non-agricultural
2018	98	Middle	0	Female	25-29	Han	Relatively healthy	Junior high school	No spouse	below average	1	No religion	Yes	Agricultural Hukou
2018	1	Middle	1	Female	25-29	Han	Relatively healthy	Junior high school	First marriage with spouse	Average	2	No religion	Yes	Agricultural Hukou
2017	1	West	1	Female	25-29	Han	Relatively healthy	Junior high school	First marriage with spouse	below average	2	No religion	Yes	Agricultural Hukou
2017	1	West	0	Male	25-29	Han	Relatively healthy	Junior high school	No spouse	below average	3	No religion	Yes	Agricultural Hukou
2018	2	West	1	Female	25-29	Han	Relatively healthy	Junior high school	No spouse	Average	2	No religion	Yes	Agricultural Hukou
2018	2	West	3	Female	25-29	Han	Relatively healthy	Junior high school	No spouse	below average	4	No religion	Yes	Agricultural Hukou
2018	1	West	5	Female	25-29	Han	Relatively healthy	Junior high school	First marriage with spouse	below average	6	No religion	Yes	Agricultural Hukou
2017	3	East	0	Female	25-29	Han	Relatively healthy	Junior high school	First marriage with spouse	below average	3	No religion	Yes	Agricultural Hukou
2017	2	West	0	Male	25-29	Han	Relatively healthy	Junior high school	First marriage with spouse	below average	2	No religion	Yes	Agricultural Hukou
2017	1	West	0	Male	25-29	Han	Relatively healthy	Junior high school	First marriage with spouse	below average	3	No religion	Yes	Agricultural Hukou
2018	2	West	0	Male	25-29	Han	Relatively healthy	Junior high school	No spouse	below average	1	No religion	Yes	Agricultural Hukou
2018	2	West	1	Female	25-29	Han	Relatively healthy	Junior high school	No spouse	Average	2	No religion	Yes	Agricultural Hukou
2018	2	East	2	Female	25-29	Han	Relatively healthy	Junior high school	First marriage with spouse	Average	3	No religion	Yes	Agricultural Hukou
2018	2	East北	3	Female	25-29	Han	Relatively healthy	Junior high school	First marriage with spouse	Far below average	4	No religion	Yes	Non-agricultural
2018	2	Middle	5	Female	25-29	Han	Relatively healthy	Junior high school	First marriage with spouse	Far below average	6	No religion	Yes	Agricultural Hukou
2017	1	East北	0	Male	25-29	Han	Relatively healthy	Junior high school	No spouse	Average	2	No religion	Yes	Others
2017	2	East北	2	Male	25-29	Han	Relatively healthy	Junior high school	First marriage with spouse	Average	3	No religion	Yes	Agricultural Hukou
2018	0	West	2	Male	25-29	Han	Relatively healthy	Junior high school	No spouse	below average	3	No religion	Yes	Non-agricultural
2018	2	West	0	Male	25-29	Han	Relatively healthy	Junior high school	No spouse	below average	1	No religion	Yes	Agricultural Hukou
2018	2	West	2	Male	25-29	Han	Relatively healthy	Junior high school	No spouse	Average	3	No religion	Yes	Agricultural Hukou
2017	1	East	1	Male	25-29	Han	Relatively healthy	Junior high school	No spouse	Average	4	No religion	No	Non-agricultural
2017	1	West	1	Male	25-29	Han	Relatively healthy	Junior high school	First marriage with spouse	Average	6	No religion	Yes	Agricultural Hukou
2017	4	Middle	0	Female	25-29	Han	Relatively healthy	Junior high school	First marriage with spouse	below average	4	No religion	Yes	Agricultural Hukou
2018	2	East	0	Male	25-29	Han	Relatively healthy	Junior high school	First marriage with spouse	Average	1	No religion	Yes	Agricultural Hukou
2017	2	East	0	Female	25-29	Han	Relatively healthy	Junior high school	First marriage with spouse	Above average	2	No religion	Yes	Non-agricultural
2018	2	East	1	Male	25-29	Han	Relatively healthy	Junior high school	No spouse	Average	2	No religion	Yes	Agricultural Hukou
2017	2	East	1	Male	25-29	Han	Relatively healthy	Junior high school	First marriage with spouse	Average	4	No religion	Yes	Agricultural Hukou
2017	2	West	0	Female	25-29	Han	Relatively healthy	Junior high school	First marriage with spouse	below average	3	No religion	Yes	Agricultural Hukou
2018	1	West	3	Male	25-29	Han	Relatively healthy	Junior high school	First marriage with spouse	below average	4	No religion	Yes	Agricultural Hukou
2017	2	East	0	Female	25-29	Han	Relatively healthy	Junior high school	First marriage with spouse	Average	5	No religion	Yes	Agricultural Hukou
2018	2	East	7	Female	25-29	Han	Relatively healthy	Junior high school	First marriage with spouse	Average	8	No religion	Yes	Agricultural Hukou
2018	2	East	1	Female	25-29	Han	Relatively healthy	Junior high school	First marriage with spouse	Average	2	No religion	Yes	Agricultural Hukou
2017	2	Middle	0	Female	25-29	Han	Relatively healthy	Junior high school	First marriage with spouse	below average	5	No religion	Yes	Agricultural Hukou
2018	2	Middle	4	Male	25-29	Han	Relatively healthy	Junior high school	First marriage with spouse	below average	5	No religion	Yes	Agricultural Hukou
2017	1	East	0	Male	25-29	Han	Relatively healthy	Junior high school	First marriage with spouse	Average	5	No religion	No	Agricultural Hukou
2018	2	East	3	Female	25-29	Han	Relatively healthy	Junior high school	First marriage with spouse	below average	4	No religion	Yes	Agricultural Hukou
2018	2	Middle	3	Female	25-29	Han	Relatively healthy	Junior high school	First marriage with spouse	below average	4	No religion	Yes	Agricultural Hukou
2018	1	East	1	Female	25-29	Han	Relatively healthy	Junior high school	No spouse	Far below average	2	No religion	Yes	Agricultural Hukou
2018	2	West	3	Female	25-29	Han	Relatively healthy	Junior high school	First marriage with spouse	below average	4	No religion	Yes	Agricultural Hukou
2017	3	West	0	Female	25-29	Han	Relatively healthy	Junior high school	First marriage with spouse	below average	6	No religion	Yes	Agricultural Hukou
2017	2	East	0	Female	25-29	Han	Relatively healthy	Junior high school	First marriage with spouse	Average	4	No religion	Yes	Agricultural Hukou
2018	2	East	3	Female	25-29	Han	Relatively healthy	Junior high school	First marriage with spouse	Average	4	No religion	Yes	Agricultural Hukou
2018	97	West	3	Female	25-29	Han	Relatively healthy	Junior high school	First marriage with spouse	Average	4	No religion	Yes	Agricultural Hukou
2018	3	West	2	Female	25-29	Han	Relatively healthy	Junior high school	First marriage with spouse	Average	3	No religion	Yes	Agricultural Hukou
2018	97	West	2	Male	25-29	Han	Relatively healthy	Junior high school	No spouse	below average	3	No religion	Yes	Agricultural Hukou
2017	2	Middle	2	Male	25-29	Han	Relatively healthy	Junior high school	First marriage with spouse	Average	4	No religion	Yes	Agricultural Hukou
2017	2	Middle	1	Female	25-29	Han	Relatively healthy	Junior high school	First marriage with spouse	Above average	3	No religion	Yes	Non-agricultural
2017	2	Middle	0	Female	25-29	Han	Relatively healthy	Junior high school	First marriage with spouse	Above average	2	No religion	Yes	Agricultural Hukou
2017	2	East	0	Female	25-29	Han	Relatively healthy	Junior high school	First marriage with spouse	below average	4	No religion	Yes	Agricultural Hukou
2017	2	East	0	Female	25-29	Han	Relatively healthy	Junior high school	First marriage with spouse	Average	6	No religion	Yes	Non-agricultural
2017	1	West	2	Female	25-29	Han	Relatively healthy	Junior high school	First marriage with spouse	below average	3	No religion	Yes	Agricultural Hukou
2018	98	West	4	Female	25-29	Han	Relatively healthy	Junior high school	First marriage with spouse	Average	5	No religion	Yes	Agricultural Hukou
2018	2	West	4	Male	25-29	Han	Relatively healthy	Junior high school	First marriage with spouse	below average	5	No religion	Yes	Agricultural Hukou
2017	1	East北	0	Female	25-29	Han	Relatively healthy	Junior high school	First marriage with spouse	below average	3	No religion	No	Agricultural Hukou
2017	1	Middle	0	Male	25-29	Han	Relatively healthy	Junior high school	No spouse	below average	3	No religion	Yes	Agricultural Hukou
2017	2	Middle	2	Female	25-29	Han	Relatively healthy	Junior high school	First marriage with spouse	Average	5	No religion	Yes	Agricultural Hukou
2017	2	East北	0	Male	25-29	Han	Relatively healthy	Junior high school	No spouse	Average	1	No religion	Yes	Agricultural Hukou
2018	2	West	4	Male	25-29	Han	Relatively healthy	Junior high school	First marriage with spouse	Average	5	No religion	Yes	Agricultural Hukou
2017	2	East	0	Male	25-29	Han	Relatively healthy	Junior high school	First marriage with spouse	below average	3	No religion	Yes	Non-agricultural
2017	2	East	1	Female	25-29	Han	Relatively healthy	Junior high school	First marriage with spouse	below average	4	No religion	Yes	Agricultural Hukou
2018	2	East	4	Female	25-29	Han	Relatively healthy	Junior high school	First marriage with spouse	Average	5	No religion	Yes	Agricultural Hukou
2018	4	East	6	Male	25-29	Han	Relatively healthy	Junior high school	First marriage with spouse	Average	7	No religion	Yes	Agricultural Hukou
2018	1	West	2	Female	25-29	Han	Relatively healthy	Junior high school	First marriage with spouse	Average	3	No religion	Yes	Agricultural Hukou
2017	2	Middle	0	Female	25-29	Han	Relatively healthy	Junior high school	First marriage with spouse	Average	4	No religion	Yes	Agricultural Hukou
2017	2	East	0	Female	25-29	Han	Relatively healthy	Junior high school	No spouse	Average	1	No religion	Yes	Non-agricultural
2017	1	East	1	Female	25-29	Han	Relatively healthy	Junior high school	First marriage with spouse	Far below average	5	No religion	Yes	Agricultural Hukou
2018	2	East	3	Male	25-29	Han	Relatively healthy	Junior high school	First marriage with spouse	Average	4	No religion	Yes	Agricultural Hukou
2017	2	West	0	Female	25-29	Han	Relatively healthy	Junior high school	First marriage with spouse	below average	5	No religion	Yes	Agricultural Hukou
2017	2	West	0	Female	25-29	Han	Relatively healthy	Junior high school	First marriage with spouse	Average	5	No religion	Yes	Agricultural Hukou
2017	2	Middle	2	Female	25-29	Han	Relatively healthy	Junior high school	First marriage with spouse	Average	4	No religion	Yes	Agricultural Hukou
2018	0	East北	0	Female	25-29	Han	Relatively healthy	Junior high school	No spouse	Average	1	No religion	No	Non-agricultural
2017	2	Middle	1	Male	25-29	Han	Relatively healthy	Junior high school	First marriage with spouse	Average	3	No religion	Yes	Agricultural Hukou
2018	1	Middle	1	Male	25-29	Han	Relatively healthy	Junior high school	First marriage with spouse	Average	2	No religion	Yes	Non-agricultural
2018	1	Middle	2	Female	25-29	Han	Relatively healthy	Junior high school	First marriage with spouse	Average	3	No religion	Yes	Agricultural Hukou
2017	2	Middle	0	Male	25-29	Han	Relatively healthy	Junior high school	First marriage with spouse	Average	4	No religion	Yes	Non-agricultural
2018	97	East北	5	Female	25-29	Han	Relatively healthy	Junior high school	First marriage with spouse	Average	6	No religion	Yes	Agricultural Hukou
2018	1	Northeast	1	Male	25-29	Han	Relatively healthy	Junior high school	No spouse	below average	2	Has religion	Yes	Agricultural Hukou
2018	2	East北	3	Male	25-29	Han	Relatively healthy	Junior high school	No spouse	below average	4	No religion	No	Non-agricultural
2017	2	Middle	0	Female	25-29	Han	Relatively healthy	Junior high school	First marriage with spouse	Average	6	No religion	Yes	Agricultural Hukou
2018	2	Middle	2	Female	25-29	Han	Relatively healthy	Junior high school	First marriage with spouse	below average	3	No religion	Yes	Agricultural Hukou
2018	2	Middle	3	Female	25-29	Han	Relatively healthy	Junior high school	First marriage with spouse	Average	4	No religion	Yes	Agricultural Hukou
2018	2	Middle	4	Male	25-29	Han	Relatively healthy	Junior high school	No spouse	below average	5	No religion	Yes	Agricultural Hukou
2017	1	East北	0	Female	25-29	Han	Relatively healthy	Junior high school	First marriage with spouse	Average	3	No religion	Yes	Agricultural Hukou
2017	2	West	0	Female	25-29	Han	Relatively healthy	Junior high school	First marriage with spouse	Average	4	No religion	Yes	Agricultural Hukou
2017	2	West	1	Female	25-29	Han	Relatively healthy	Junior high school	First marriage with spouse	below average	5	No religion	Yes	Agricultural Hukou
2018	2	West	0	Male	25-29	Han	Relatively healthy	Junior high school	No spouse	Average	1	No religion	Yes	Agricultural Hukou
2018	1	West	3	Female	25-29	Han	Relatively healthy	Junior high school	First marriage with spouse	Average	4	No religion	Yes	Agricultural Hukou
2018	2	East	2	Female	25-29	Han	Relatively healthy	Junior high school	First marriage with spouse	Above average	3	No religion	Yes	Agricultural Hukou
2017	1	West	0	Male	25-29	Han	Relatively healthy	Junior high school	First marriage with spouse	Average	5	No religion	Yes	Agricultural Hukou
2017	2	West	1	Male	25-29	Han	Relatively healthy	Junior high school	First marriage with spouse	below average	3	No religion	Yes	Agricultural Hukou
2017	2	West	0	Male	25-29	Han	Relatively healthy	Junior high school	First marriage with spouse	below average	5	No religion	Yes	Agricultural Hukou
2018	1	West	2	Male	25-29	Han	Relatively healthy	Junior high school	First marriage with spouse	Average	3	No religion	Yes	Non-agricultural
2017	1	East	1	Male	25-29	Han	Relatively healthy	Junior high school	No spouse	Average	1	No religion	Not know	Non-agricultural
2017	2	East	0	Male	25-29	Han	Relatively healthy	Junior high school	First marriage with spouse	Average	2	No religion	Yes	Agricultural Hukou
2018	2	East	2	Female	25-29	Han	Relatively healthy	Junior high school	First marriage with spouse	below average	3	No religion	No	Agricultural Hukou
2017	2	West	1	Female	25-29	Han	Relatively healthy	Junior high school	First marriage with spouse	Average	6	No religion	Yes	Agricultural Hukou
2018	2	West	3	Female	25-29	Han	Relatively healthy	Junior high school	First marriage with spouse	Average	4	No religion	Yes	Agricultural Hukou
2017	2	East	0	Female	30-34	Han	Relatively healthy	Junior high school	First marriage with spouse	Average	3	No religion	Yes	Agricultural Hukou
2017	2	East	0	Female	30-34	Han	Relatively healthy	Junior high school	First marriage with spouse	below average	3	No religion	Yes	Agricultural Hukou
2018	2	West	6	Female	30-34	Han	Relatively healthy	Junior high school	First marriage with spouse	Average	7	No religion	Yes	Agricultural Hukou
2018	1	West	1	Male	30-34	Han	Relatively healthy	Junior high school	No spouse	Far below average	2	No religion	Yes	Agricultural Hukou
2017	1	East	0	Male	30-34	Han	Relatively healthy	Junior high school	First marriage with spouse	Average	5	No religion	Yes	Agricultural Hukou
2017	2	East	0	Female	30-34	Han	Relatively healthy	Junior high school	First marriage with spouse	below average	4	No religion	Yes	Agricultural Hukou
2017	1	East	0	Male	30-34	Han	Relatively healthy	Junior high school	First marriage with spouse	below average	5	No religion	Yes	Agricultural Hukou
2018	2	Middle	5	Male	30-34	Han	Relatively healthy	Junior high school	First marriage with spouse	Average	6	No religion	Yes	Agricultural Hukou
2018	2	Middle	5	Female	30-34	Han	Relatively healthy	Junior high school	First marriage with spouse	below average	6	No religion	Yes	Agricultural Hukou
2018	3	Middle	4	Female	30-34	Han	Relatively healthy	Junior high school	First marriage with spouse	Average	5	Has religion	Yes	Agricultural Hukou
2017	0	East北	1	Male	30-34	Han	Relatively healthy	Junior high school	First marriage with spouse	Far below average	3	No religion	Yes	Agricultural Hukou
2017	2	East北	0	Male	30-34	Han	Relatively healthy	Junior high school	No spouse	Far below average	2	No religion	Yes	Agricultural Hukou
2017	2	East北	0	Male	30-34	Han	Relatively healthy	Junior high school	First marriage with spouse	below average	5	No religion	Yes	Agricultural Hukou
2018	2	East北	1	Female	30-34	Han	Relatively healthy	Junior high school	First marriage with spouse	below average	2	No religion	Yes	Agricultural Hukou
2018	1	East北	4	Male	30-34	Han	Relatively healthy	Junior high school	First marriage with spouse	below average	5	No religion	No	Non-agricultural
2017	1	Middle	0	Female	30-34	Han	Relatively healthy	Junior high school	No spouse	Average	2	No religion	Yes	Agricultural Hukou
2018	2	East北	1	Female	30-34	Han	Relatively healthy	Junior high school	First marriage with spouse	Average	2	No religion	Yes	Agricultural Hukou
2017	2	Middle	0	Female	30-34	Han	Relatively healthy	Junior high school	First marriage with spouse	below average	6	No religion	Yes	Agricultural Hukou
2017	2	Middle	0	Female	30-34	Han	Relatively healthy	Junior high school	First marriage with spouse	Average	8	No religion	Yes	Agricultural Hukou
2017	8	Middle	0	Male	30-34	Han	Relatively healthy	Junior high school	First marriage with spouse	below average	5	No religion	No	Non-agricultural
2018	3	East	1	Female	30-34	Han	Relatively healthy	Junior high school	First marriage with spouse	Average	2	No religion	Yes	Agricultural Hukou
2018	2	East	5	Male	30-34	Han	Relatively healthy	Junior high school	First marriage with spouse	Average	6	No religion	Yes	Agricultural Hukou
2018	2	East	3	Female	30-34	Han	Relatively healthy	Junior high school	First marriage with spouse	Average	4	No religion	Yes	Agricultural Hukou
2017	2	East	0	Female	30-34	Han	Relatively healthy	Junior high school	First marriage with spouse	Average	1	No religion	Yes	Agricultural Hukou
2018	3	East	2	Male	30-34	Han	Relatively healthy	Junior high school	First marriage with spouse	Above average	3	No religion	Yes	Agricultural Hukou
2018	2	Middle	2	Female	30-34	Han	Relatively healthy	Junior high school	First marriage with spouse	Average	3	No religion	Yes	Agricultural Hukou
2017	3	East	0	Male	30-34	Han	Relatively healthy	Junior high school	First marriage with spouse	below average	1	No religion	Yes	Agricultural Hukou
2017	1	East	0	Male	30-34	Han	Relatively healthy	Junior high school	First marriage with spouse	Average	2	No religion	Yes	Non-agricultural
2018	2	East	3	Male	30-34	Han	Relatively healthy	Junior high school	First marriage with spouse	Average	4	No religion	No	Agricultural Hukou
2017	2	East	0	Female	30-34	Han	Relatively healthy	Junior high school	No spouse	Average	1	No religion	No	Non-agricultural
2018	2	East	3	Female	30-34	Han	Relatively healthy	Junior high school	First marriage with spouse	Average	4	Has religion	Yes	Agricultural Hukou
2018	6	East	3	Male	30-34	Han	Relatively healthy	Junior high school	First marriage with spouse	Average	4	Has religion	No	Agricultural Hukou
2017	2	West	2	Female	30-34	Han	Relatively healthy	Junior high school	First marriage with spouse	below average	4	No religion	Yes	Agricultural Hukou
2017	2	West	0	Female	30-34	Han	Relatively healthy	Junior high school	First marriage with spouse	Average	4	No religion	Yes	Non-agricultural
2017	2	West	0	Female	30-34	Han	Relatively healthy	Junior high school	First marriage with spouse	Average	4	No religion	Yes	Agricultural Hukou
2017	2	West	0	Female	30-34	Han	Relatively healthy	Junior high school	First marriage with spouse	Far below average	4	No religion	Yes	Agricultural Hukou
2018	2	West	3	Male	30-34	Han	Relatively healthy	Junior high school	First marriage with spouse	below average	4	No religion	Yes	Agricultural Hukou
2018	2	West	3	Female	30-34	Han	Relatively healthy	Junior high school	First marriage with spouse	Average	4	No religion	No	Agricultural Hukou
2018	2	West	4	Male	30-34	Han	Relatively healthy	Junior high school	First marriage with spouse	below average	5	Has religion	Yes	Non-agricultural
2018	2	Middle	3	Female	30-34	Han	Relatively healthy	Junior high school	First marriage with spouse	Average	4	No religion	No	Agricultural Hukou
2018	3	Middle	5	Male	30-34	Han	Relatively healthy	Junior high school	First marriage with spouse	Average	6	No religion	Yes	Agricultural Hukou
2018	2	Middle	2	Male	30-34	Han	Relatively healthy	Junior high school	No spouse	below average	3	No religion	Yes	Agricultural Hukou
2017	2	East北	1	Male	30-34	Han	Relatively healthy	Junior high school	First marriage with spouse	Average	1	No religion	Yes	Agricultural Hukou
2017	1	East北	0	Male	30-34	Han	Relatively healthy	Junior high school	No spouse	Average	2	No religion	No	Non-agricultural
2017	1	Middle	0	Female	30-34	Han	Relatively healthy	Junior high school	First marriage with spouse	Average	5	No religion	Yes	Agricultural Hukou
2017	2	Middle	1	Female	30-34	Han	Relatively healthy	Junior high school	First marriage with spouse	Average	6	No religion	Yes	Agricultural Hukou
2017	2	Middle	1	Female	30-34	Han	Relatively healthy	Junior high school	First marriage with spouse	Far below average	6	No religion	Yes	Agricultural Hukou
2018	2	Middle	4	Female	30-34	Han	Relatively healthy	Junior high school	First marriage with spouse	Average	5	No religion	Yes	Agricultural Hukou
2018	2	Middle	2	Male	30-34	Han	Relatively healthy	Junior high school	First marriage with spouse	below average	3	No religion	Yes	Non-agricultural
2017	2	Middle	0	Female	30-34	Han	Relatively healthy	Junior high school	First marriage with spouse	Average	3	No religion	Yes	Agricultural Hukou
2017	2	East北	0	Male	30-34	Han	Relatively healthy	Junior high school	First marriage with spouse	Average	4	No religion	Yes	Agricultural Hukou
2017	2	East北	0	Female	30-34	Han	Relatively healthy	Junior high school	No spouse	Average	3	No religion	Yes	Non-agricultural
2018	2	East北	2	Female	30-34	Han	Relatively healthy	Junior high school	First marriage with spouse	below average	3	No religion	Yes	Agricultural Hukou
2017	2	Middle	0	Female	30-34	Han	Relatively healthy	Junior high school	First marriage with spouse	below average	3	No religion	Yes	Agricultural Hukou
2017	2	East北	0	Male	30-34	Han	Relatively healthy	Junior high school	First marriage with spouse	Average	3	No religion	Yes	Agricultural Hukou
2017	2	East北	0	Male	30-34	Han	Relatively healthy	Junior high school	No spouse	Average	4	No religion	Yes	Agricultural Hukou
2018	2	East北	0	Male	30-34	Han	Relatively healthy	Junior high school	No spouse	Above average	1	No religion	Yes	Agricultural Hukou
2018	1	West	1	Male	30-34	Han	Relatively healthy	Junior high school	No spouse	Far below average	2	No religion	Yes	Agricultural Hukou
2018	2	East	3	Female	30-34	Han	Relatively healthy	Junior high school	First marriage with spouse	Average	4	No religion	Yes	Agricultural Hukou
2018	2	East	2	Female	30-34	Han	Relatively healthy	Junior high school	First marriage with spouse	below average	3	No religion	No	Agricultural Hukou
2018	4	East	1	Male	30-34	Han	Relatively healthy	Junior high school	No spouse	below average	2	No religion	Yes	Agricultural Hukou
2017	2	Middle	1	Female	30-34	Han	Relatively healthy	Junior high school	First marriage with spouse	Average	4	No religion	Yes	Agricultural Hukou
2017	2	East	0	Female	30-34	Han	Relatively healthy	Junior high school	First marriage with spouse	Average	4	No religion	No	Agricultural Hukou
2017	2	West	0	Female	30-34	Han	Relatively healthy	Junior high school	First marriage with spouse	below average	4	No religion	Yes	Agricultural Hukou
2018	1	West	5	Female	30-34	Han	Relatively healthy	Junior high school	First marriage with spouse	below average	6	No religion	Yes	Agricultural Hukou
2017	2	East	0	Female	30-34	Han	Relatively healthy	Junior high school	First marriage with spouse	below average	3	No religion	No	Agricultural Hukou
2017	2	West	1	Female	30-34	Han	Relatively healthy	Junior high school	First marriage with spouse	below average	4	No religion	Yes	Agricultural Hukou
2018	0	West	3	Female	30-34	Han	Relatively healthy	Junior high school	First marriage with spouse	Average	4	Has religion	Yes	Agricultural Hukou
2018	2	East	3	Male	30-34	Han	Relatively healthy	Junior high school	First marriage with spouse	Average	4	No religion	Yes	Agricultural Hukou
2017	2	West	0	Female	30-34	Han	Relatively healthy	Junior high school	First marriage with spouse	below average	3	No religion	Yes	Non-agricultural
2017	2	West	0	Female	30-34	Han	Relatively healthy	Junior high school	First marriage with spouse	below average	6	No religion	Yes	Agricultural Hukou
2018	2	West	5	Female	30-34	Han	Relatively healthy	Junior high school	First marriage with spouse	Average	6	No religion	Yes	Non-agricultural
2017	3	Middle	0	Female	30-34	Han	Relatively healthy	Junior high school	First marriage with spouse	Average	7	No religion	Yes	Non-agricultural
2017	2	East	0	Female	30-34	Han	Relatively healthy	Junior high school	First marriage with spouse	Average	4	No religion	Yes	Agricultural Hukou
2018	2	East	3	Male	30-34	Han	Relatively healthy	Junior high school	First marriage with spouse	Average	4	No religion	Yes	Agricultural Hukou
2018	2	East	3	Female	30-34	Han	Relatively healthy	Junior high school	First marriage with spouse	below average	4	No religion	No	Agricultural Hukou
2018	3	West	8	Female	30-34	Han	Relatively healthy	Junior high school	First marriage with spouse	Average	9	No religion	Yes	Agricultural Hukou
2017	1	East	0	Female	30-34	Han	Relatively healthy	Junior high school	No spouse	Far below average	2	No religion	Yes	Agricultural Hukou
2018	2	East	3	Female	30-34	Han	Relatively healthy	Junior high school	First marriage with spouse	Above average	4	Has religion	Yes	Agricultural Hukou
2017	2	East	2	Female	30-34	Han	Relatively healthy	Junior high school	First marriage with spouse	Average	6	No religion	Yes	Agricultural Hukou
2018	2	East	3	Female	30-34	Han	Relatively healthy	Junior high school	First marriage with spouse	Average	4	No religion	Yes	Agricultural Hukou
2018	2	East	0	Male	30-34	Han	Relatively healthy	Junior high school	First marriage with spouse	Average	1	No religion	No	Agricultural Hukou
2018	1	East	3	Male	30-34	Han	Relatively healthy	Junior high school	First marriage with spouse	below average	4	No religion	Yes	Agricultural Hukou
2018	2	Middle	4	Female	30-34	Han	Relatively healthy	Junior high school	First marriage with spouse	below average	5	No religion	No	Agricultural Hukou
2018	2	Middle	4	Female	30-34	Han	Relatively healthy	Junior high school	First marriage with spouse	below average	5	No religion	Yes	Agricultural Hukou
2017	1	East北	0	Female	30-34	Han	Relatively healthy	Junior high school	First marriage with spouse	below average	3	No religion	Yes	Agricultural Hukou
2017	4	East北	0	Female	30-34	Han	Relatively healthy	Junior high school	First marriage with spouse	Average	5	No religion	Yes	Agricultural Hukou
2017	2	East北	0	Male	30-34	Han	Relatively healthy	Junior high school	First marriage with spouse	Far below average	6	No religion	Yes	Agricultural Hukou
2018	1	Northeast	2	Male	30-34	Han	Relatively healthy	Junior high school	First marriage with spouse	Average	3	Has religion	No	Agricultural Hukou
2018	2	East北	2	Male	30-34	Han	Relatively healthy	Junior high school	First marriage with spouse	Average	3	No religion	Yes	Agricultural Hukou
2017	1	East北	0	Male	30-34	Han	Relatively healthy	Junior high school	First marriage with spouse	Average	3	No religion	Yes	Agricultural Hukou
2017	1	East北	1	Male	30-34	Han	Relatively healthy	Junior high school	First marriage with spouse	Above average	3	No religion	Yes	Agricultural Hukou
2018	2	East北	5	Female	30-34	Han	Relatively healthy	Junior high school	First marriage with spouse	Average	6	No religion	Yes	Agricultural Hukou
2018	1	East北	2	Female	30-34	Han	Relatively healthy	Junior high school	First marriage with spouse	Average	3	No religion	Yes	Agricultural Hukou
2017	1	East	0	Male	30-34	Han	Relatively healthy	Junior high school	First marriage with spouse	Average	5	No religion	Yes	Agricultural Hukou
2018	1	East	2	Female	30-34	Han	Relatively healthy	Junior high school	First marriage with spouse	Average	3	No religion	Yes	Agricultural Hukou
2018	2	Middle	4	Female	30-34	Han	Relatively healthy	Junior high school	First marriage with spouse	Average	5	No religion	Yes	Agricultural Hukou
2017	2	East北	0	Male	30-34	Han	Relatively healthy	Junior high school	First marriage with spouse	Average	3	No religion	No	Agricultural Hukou
2017	2	East	0	Female	30-34	Han	Relatively healthy	Junior high school	First marriage with spouse	below average	3	No religion	Yes	Agricultural Hukou
2017	2	East	0	Female	30-34	Han	Relatively healthy	Junior high school	First marriage with spouse	below average	3	No religion	Yes	Agricultural Hukou
2017	2	East	0	Male	30-34	Han	Relatively healthy	Junior high school	First marriage with spouse	Average	3	No religion	Yes	Agricultural Hukou
2018	2	East	3	Female	30-34	Han	Relatively healthy	Junior high school	First marriage with spouse	Average	4	No religion	Not know	Agricultural Hukou
2018	2	East	3	Female	30-34	Han	Relatively healthy	Junior high school	First marriage with spouse	Average	4	No religion	Yes	Agricultural Hukou
2018	2	East	3	Female	30-34	Han	Relatively healthy	Junior high school	Remarriage with spouse	Average	4	No religion	Yes	Agricultural Hukou
2018	2	Middle	3	Male	30-34	Han	Relatively healthy	Junior high school	First marriage with spouse	below average	4	No religion	Yes	Agricultural Hukou
2018	2	West	2	Female	30-34	Han	Relatively healthy	Junior high school	First marriage with spouse	Average	3	No religion	Yes	Agricultural Hukou
2018	2	East	2	Female	30-34	Han	Relatively healthy	Junior high school	First marriage with spouse	below average	3	No religion	Yes	Non-agricultural
2018	2	East	1	Male	30-34	Han	Relatively healthy	Junior high school	First marriage with spouse	below average	2	No religion	Yes	Agricultural Hukou
2018	2	East	1	Male	30-34	Han	Relatively healthy	Junior high school	First marriage with spouse	Average	2	No religion	No	Agricultural Hukou
2017	1	West	2	Female	30-34	Han	Relatively healthy	Junior high school	First marriage with spouse	below average	3	No religion	Yes	Non-agricultural
2017	2	East	0	Female	30-34	Han	Relatively healthy	Junior high school	First marriage with spouse	Average	3	No religion	Yes	Agricultural Hukou
2017	1	East	0	Female	30-34	Han	Relatively healthy	Junior high school	First marriage with spouse	Average	3	No religion	Yes	Agricultural Hukou
2018	2	East	4	Male	30-34	Han	Relatively healthy	Junior high school	First marriage with spouse	Average	5	Has religion	Yes	Agricultural Hukou
2017	1	Middle	0	Female	30-34	Han	Relatively healthy	Junior high school	First marriage with spouse	Average	3	No religion	Yes	Agricultural Hukou
2018	2	Middle	3	Female	30-34	Han	Relatively healthy	Junior high school	First marriage with spouse	Average	4	No religion	Yes	Agricultural Hukou
2017	1	West	0	Female	30-34	Han	Relatively healthy	Junior high school	First marriage with spouse	Average	3	No religion	Yes	Non-agricultural
2018	3	East	5	Male	30-34	Han	Relatively healthy	Junior high school	First marriage with spouse	Average	6	Has religion	Yes	Agricultural Hukou
2018	2	West	1	Male	30-34	Han	Relatively healthy	Junior high school	Remarriage with spouse	below average	2	No religion	Yes	Non-agricultural
2018	2	West	1	Female	30-34	Han	Relatively healthy	Junior high school	First marriage with spouse	Average	2	No religion	No	Agricultural Hukou
2017	2	Middle	0	Female	30-34	Han	Relatively healthy	Junior high school	First marriage with spouse	below average	4	No religion	Yes	Agricultural Hukou
2017	2	Middle	0	Female	30-34	Han	Relatively healthy	Junior high school	First marriage with spouse	Average	3	No religion	Yes	Agricultural Hukou
2017	2	Middle	0	Male	30-34	Han	Relatively healthy	Junior high school	First marriage with spouse	Average	5	No religion	Yes	Agricultural Hukou
2017	2	East北	0	Female	30-34	Han	Relatively healthy	Junior high school	First marriage with spouse	Average	4	No religion	No	Agricultural Hukou
2017	1	East北	0	Male	30-34	Han	Relatively healthy	Junior high school	First marriage with spouse	Average	3	No religion	Yes	Agricultural Hukou
2017	2	East北	0	Female	30-34	Han	Relatively healthy	Junior high school	First marriage with spouse	Average	3	No religion	Yes	Agricultural Hukou
2018	0	East北	2	Female	30-34	Han	Relatively healthy	Junior high school	First marriage with spouse	below average	3	No religion	Yes	Agricultural Hukou
2018	2	East北	2	Female	30-34	Han	Relatively healthy	Junior high school	First marriage with spouse	below average	3	No religion	Yes	Agricultural Hukou
2018	2	East北	1	Female	30-34	Han	Relatively healthy	Junior high school	First marriage with spouse	Above average	2	No religion	Yes	Non-agricultural
2018	2	East北	2	Female	30-34	Han	Relatively healthy	Junior high school	First marriage with spouse	Average	3	No religion	Yes	Non-agricultural
2018	4	East北	2	Female	30-34	Han	Relatively healthy	Junior high school	First marriage with spouse	below average	3	No religion	Yes	Agricultural Hukou
2018	2	East北	3	Male	30-34	Han	Relatively healthy	Junior high school	First marriage with spouse	below average	4	No religion	Yes	Agricultural Hukou
2017	2	Middle	0	Male	30-34	Han	Relatively healthy	Junior high school	First marriage with spouse	below average	4	No religion	Yes	Agricultural Hukou
2018	2	Middle	4	Female	30-34	Han	Relatively healthy	Junior high school	First marriage with spouse	below average	5	No religion	Yes	Agricultural Hukou
2018	2	Middle	2	Male	30-34	Han	Relatively healthy	Junior high school	First marriage with spouse	Average	3	No religion	Yes	Agricultural Hukou
2017	2	Middle	0	Female	30-34	Han	Relatively healthy	Junior high school	First marriage with spouse	Average	4	No religion	No	Agricultural Hukou
2018	2	Middle	4	Female	30-34	Han	Relatively healthy	Junior high school	First marriage with spouse	Average	5	No religion	Yes	Agricultural Hukou
2017	1	East北	1	Male	30-34	Han	Relatively healthy	Junior high school	No spouse	Far below average	3	No religion	Yes	Agricultural Hukou
2017	2	East	2	Female	30-34	Han	Relatively healthy	Junior high school	First marriage with spouse	Average	5	No religion	Yes	Agricultural Hukou
2017	1	East	1	Female	30-34	Han	Relatively healthy	Junior high school	First marriage with spouse	Above average	5	No religion	Yes	Agricultural Hukou
2017	2	East	0	Female	30-34	Han	Relatively healthy	Junior high school	First marriage with spouse	below average	4	No religion	Not know	Agricultural Hukou
2017	4	East	0	Female	30-34	Han	Relatively healthy	Junior high school	First marriage with spouse	Average	7	No religion	Yes	Agricultural Hukou
2017	2	East	4	Male	30-34	Han	Relatively healthy	Junior high school	No spouse	below average	3	No religion	Yes	Agricultural Hukou
2018	2	East	3	Female	30-34	Han	Relatively healthy	Junior high school	First marriage with spouse	below average	4	No religion	Yes	Agricultural Hukou
2018	2	East	2	Male	30-34	Han	Relatively healthy	Junior high school	First marriage with spouse	Average	3	No religion	Yes	Agricultural Hukou
2017	4	Middle	0	Male	30-34	Han	Relatively healthy	Junior high school	First marriage with spouse	Average	4	No religion	Yes	Agricultural Hukou
2018	2	Middle	6	Male	30-34	Han	Relatively healthy	Junior high school	First marriage with spouse	Average	7	No religion	Yes	Agricultural Hukou
2018	2	Middle	5	Female	30-34	Han	Relatively healthy	Junior high school	First marriage with spouse	Average	6	No religion	Yes	Agricultural Hukou
2017	2	West	0	Female	30-34	Han	Relatively healthy	Junior high school	First marriage with spouse	Average	4	No religion	Yes	Agricultural Hukou
2018	1	East	1	Male	30-34	Han	Relatively healthy	Junior high school	First marriage with spouse	Average	2	No religion	Yes	Agricultural Hukou
2018	2	West	3	Female	30-34	Han	Relatively healthy	Junior high school	First marriage with spouse	below average	4	No religion	Yes	Agricultural Hukou
2017	1	East	0	Female	30-34	Han	Relatively healthy	Junior high school	No spouse	Average	1	No religion	Yes	Agricultural Hukou
2018	2	East	1	Female	30-34	Han	Relatively healthy	Junior high school	First marriage with spouse	Average	2	No religion	No	Agricultural Hukou
2018	2	East	5	Male	30-34	Han	Relatively healthy	Junior high school	First marriage with spouse	Average	6	No religion	Yes	Agricultural Hukou
2018	3	East	1	Female	30-34	Han	Relatively healthy	Junior high school	First marriage with spouse	below average	2	No religion	Yes	Non-agricultural
2018	2	West	3	Female	30-34	Han	Relatively healthy	Junior high school	First marriage with spouse	below average	4	No religion	Yes	Agricultural Hukou
2017	2	West	0	Female	30-34	Han	Relatively healthy	Junior high school	First marriage with spouse	Average	6	No religion	Yes	Agricultural Hukou
2018	2	East	0	Male	30-34	Han	Relatively healthy	Junior high school	No spouse	below average	1	No religion	Yes	Agricultural Hukou
2018	2	East	1	Female	30-34	Han	Relatively healthy	Junior high school	First marriage with spouse	below average	2	No religion	No	Agricultural Hukou
2017	1	West	1	Female	30-34	Han	Relatively healthy	Junior high school	First marriage with spouse	Average	2	No religion	Yes	Agricultural Hukou
2018	2	Middle	1	Female	30-34	Han	Relatively healthy	Junior high school	First marriage with spouse	Average	2	No religion	Yes	Agricultural Hukou
2018	2	Middle	2	Female	30-34	Han	Relatively healthy	Junior high school	First marriage with spouse	Average	3	No religion	Yes	Agricultural Hukou
2017	2	East	0	Male	30-34	Han	Relatively healthy	Junior high school	First marriage with spouse	below average	3	No religion	Yes	Agricultural Hukou
2017	2	East	0	Female	30-34	Han	Relatively healthy	Junior high school	First marriage with spouse	Average	3	No religion	Yes	Agricultural Hukou
2017	2	East	0	Male	30-34	Han	Relatively healthy	Junior high school	First marriage with spouse	Average	4	No religion	Yes	Agricultural Hukou
2017	2	East	0	Female	30-34	Han	Relatively healthy	Junior high school	First marriage with spouse	Average	4	No religion	Yes	Agricultural Hukou
2018	4	East	3	Female	30-34	Han	Relatively healthy	Junior high school	First marriage with spouse	below average	4	Has religion	Yes	Agricultural Hukou
2018	1	West	3	Female	30-34	Han	Relatively healthy	Junior high school	First marriage with spouse	Average	4	No religion	Yes	Agricultural Hukou
2018	2	West	1	Male	30-34	Han	Relatively healthy	Junior high school	First marriage with spouse	Average	2	No religion	No	Agricultural Hukou
2018	2	East	5	Male	30-34	Han	Relatively healthy	Junior high school	First marriage with spouse	Average	6	No religion	Yes	Agricultural Hukou
2018	1	East	4	Female	30-34	Han	Relatively healthy	Junior high school	First marriage with spouse	below average	5	No religion	Yes	Agricultural Hukou
2017	2	Middle	0	Female	30-34	Han	Relatively healthy	Junior high school	First marriage with spouse	below average	4	No religion	Yes	Agricultural Hukou
2017	2	Middle	2	Male	30-34	Han	Relatively healthy	Junior high school	First marriage with spouse	Average	4	No religion	Yes	Non-agricultural
2017	2	East北	0	Male	30-34	Han	Relatively healthy	Junior high school	First marriage with spouse	below average	3	No religion	Yes	Agricultural Hukou
2018	2	East北	2	Male	30-34	Han	Relatively healthy	Junior high school	First marriage with spouse	Average	3	No religion	Yes	Agricultural Hukou
2018	2	Middle	3	Male	30-34	Han	Relatively healthy	Junior high school	First marriage with spouse	Average	4	No religion	Yes	Agricultural Hukou
2018	2	Middle	3	Male	30-34	Han	Relatively healthy	Junior high school	First marriage with spouse	Average	4	No religion	Yes	Agricultural Hukou
2017	2	Middle	2	Male	30-34	Han	Relatively healthy	Junior high school	First marriage with spouse	below average	2	No religion	Yes	Agricultural Hukou
2017	2	East北	1	Female	30-34	Han	Relatively healthy	Junior high school	First marriage with spouse	Average	2	No religion	Yes	Non-agricultural
2018	2	East北	3	Male	30-34	Han	Relatively healthy	Junior high school	First marriage with spouse	Average	4	No religion	Yes	Agricultural Hukou
2018	0	East北	1	Male	30-34	Han	Relatively healthy	Junior high school	No spouse	Average	2	No religion	No	Agricultural Hukou
2018	1	East	2	Male	30-34	Han	Relatively healthy	Junior high school	First marriage with spouse	below average	3	Has religion	Yes	Agricultural Hukou
2018	1	East	2	Female	30-34	Han	Relatively healthy	Junior high school	First marriage with spouse	Average	3	No religion	Yes	Agricultural Hukou
2017	2	Middle	0	Female	30-34	Han	Relatively healthy	Junior high school	First marriage with spouse	Average	5	No religion	Yes	Agricultural Hukou
2017	0	Middle	0	Female	30-34	Han	Relatively healthy	Junior high school	No spouse	Average	4	No religion	No	Non-agricultural
2017	2	Middle	0	Male	30-34	Han	Relatively healthy	Junior high school	No spouse	Average	3	No religion	Yes	Agricultural Hukou
2017	1	East北	0	Female	30-34	Han	Relatively healthy	Junior high school	First marriage with spouse	Average	4	No religion	Yes	Non-agricultural
2017	1	East	2	Male	30-34	Han	Relatively healthy	Junior high school	First marriage with spouse	Average	3	No religion	Yes	Agricultural Hukou
2018	2	East	3	Female	30-34	Han	Relatively healthy	Junior high school	First marriage with spouse	Average	4	No religion	Yes	Non-agricultural
2017	2	West	0	Male	30-34	Han	Relatively healthy	Junior high school	First marriage with spouse	Average	4	No religion	Yes	Agricultural Hukou
2017	2	West	0	Male	30-34	Han	Relatively healthy	Junior high school	No spouse	Far below average	2	No religion	Yes	Agricultural Hukou
2018	2	West	4	Male	30-34	Han	Relatively healthy	Junior high school	First marriage with spouse	Not know	5	No religion	Yes	Agricultural Hukou
2018	2	West	5	Female	30-34	Han	Relatively healthy	Junior high school	First marriage with spouse	below average	6	No religion	Yes	Agricultural Hukou
2018	2	East	2	Female	30-34	Han	Relatively healthy	Junior high school	First marriage with spouse	Average	3	Has religion	Yes	Non-agricultural
2018	2	East	2	Female	30-34	Han	Relatively healthy	Junior high school	First marriage with spouse	below average	3	No religion	No	Agricultural Hukou
2018	2	West	4	Female	30-34	Han	Relatively healthy	Junior high school	First marriage with spouse	Average	5	No religion	Yes	Agricultural Hukou
2017	2	East	0	Male	30-34	Han	Relatively healthy	Junior high school	First marriage with spouse	Far below average	4	No religion	Yes	Agricultural Hukou
2017	2	East	0	Male	30-34	Han	Relatively healthy	Junior high school	First marriage with spouse	Far below average	3	No religion	Yes	Agricultural Hukou
2018	2	East	5	Female	30-34	Han	Relatively healthy	Junior high school	Remarriage with spouse	Average	6	No religion	Yes	Agricultural Hukou
2018	2	East	4	Female	30-34	Han	Relatively healthy	Junior high school	First marriage with spouse	Above average	5	No religion	No	Agricultural Hukou
2018	2	East	2	Male	30-34	Han	Relatively healthy	Junior high school	First marriage with spouse	below average	3	No religion	No	Agricultural Hukou
2017	97	Middle	2	Female	35-39	Han	Relatively healthy	Junior high school	First marriage with spouse	Average	6	No religion	Yes	Non-agricultural
2018	3	East	3	Male	35-39	Han	Relatively healthy	Junior high school	First marriage with spouse	below average	4	Has religion	Yes	Agricultural Hukou
2018	1	East	2	Female	35-39	Han	Relatively healthy	Junior high school	First marriage with spouse	below average	3	No religion	Yes	Agricultural Hukou
2018	2	East	0	Female	35-39	Han	Relatively healthy	Junior high school	No spouse	Average	1	Has religion	Yes	Non-agricultural
2017	2	East	0	Male	35-39	Han	Relatively healthy	Junior high school	First marriage with spouse	Average	6	No religion	Yes	Agricultural Hukou
2017	2	East	0	Female	35-39	Han	Relatively healthy	Junior high school	First marriage with spouse	Average	3	No religion	No	Non-agricultural
2017	3	East	5	Male	35-39	Han	Relatively healthy	Junior high school	First marriage with spouse	Average	1	No religion	Yes	Agricultural Hukou
2017	2	East	0	Male	35-39	Han	Relatively healthy	Junior high school	First marriage with spouse	Far below average	6	No religion	Yes	Non-agricultural
2018	2	East	6	Female	35-39	Han	Relatively healthy	Junior high school	First marriage with spouse	below average	7	No religion	Yes	Agricultural Hukou
2017	2	Middle	0	Male	35-39	Han	Relatively healthy	Junior high school	First marriage with spouse	Average	4	No religion	Yes	Agricultural Hukou
2018	1	East北	2	Male	35-39	Han	Relatively healthy	Junior high school	First marriage with spouse	below average	3	No religion	Yes	Agricultural Hukou
2018	1	East北	2	Female	35-39	Han	Relatively healthy	Junior high school	First marriage with spouse	below average	3	No religion	Yes	Agricultural Hukou
2017	2	Middle	0	Male	35-39	Han	Relatively healthy	Junior high school	First marriage with spouse	Average	6	No religion	Yes	Agricultural Hukou
2018	2	Middle	3	Female	35-39	Han	Relatively healthy	Junior high school	First marriage with spouse	below average	4	No religion	Yes	Agricultural Hukou
2018	1	Middle	4	Male	35-39	Han	Relatively healthy	Junior high school	First marriage with spouse	below average	5	No religion	Yes	Non-agricultural
2018	2	Middle	3	Male	35-39	Han	Relatively healthy	Junior high school	No spouse	Average	4	No religion	Yes	Non-agricultural
2018	2	Middle	0	Female	35-39	Han	Relatively healthy	Junior high school	First marriage with spouse	Average	1	Has religion	Yes	Agricultural Hukou
2018	1	East北	1	Female	35-39	Han	Relatively healthy	Junior high school	First marriage with spouse	below average	2	No religion	Yes	Agricultural Hukou
2018	1	East北	2	Male	35-39	Han	Relatively healthy	Junior high school	First marriage with spouse	below average	3	No religion	Yes	Agricultural Hukou
2018	1	East	0	Female	35-39	Han	Relatively healthy	Junior high school	First marriage with spouse	Average	1	No religion	No	Agricultural Hukou
2017	2	Middle	2	Female	35-39	Han	Relatively healthy	Junior high school	First marriage with spouse	Far below average	3	No religion	Yes	Non-agricultural
2017	1	Middle	0	Female	35-39	Han	Relatively healthy	Junior high school	No spouse	Far below average	2	No religion	Yes	Agricultural Hukou
2017	2	Middle	4	Male	35-39	Han	Relatively healthy	Junior high school	First marriage with spouse	below average	2	No religion	Yes	Agricultural Hukou
2018	2	Middle	2	Female	35-39	Han	Relatively healthy	Junior high school	First marriage with spouse	below average	3	No religion	Yes	Agricultural Hukou
2018	2	Middle	2	Male	35-39	Han	Relatively healthy	Junior high school	No spouse	below average	3	No religion	Yes	Non-agricultural
2017	2	West	0	Female	35-39	Han	Relatively healthy	Junior high school	First marriage with spouse	Average	4	No religion	Yes	Agricultural Hukou
2017	2	West	0	Female	35-39	Han	Relatively healthy	Junior high school	First marriage with spouse	below average	4	No religion	Yes	Agricultural Hukou
2017	1	East	0	Male	35-39	Han	Relatively healthy	Junior high school	First marriage with spouse	below average	4	No religion	Yes	Agricultural Hukou
2017	2	Middle	0	Female	35-39	Han	Relatively healthy	Junior high school	First marriage with spouse	below average	4	No religion	Yes	Agricultural Hukou
2018	2	East	1	Female	35-39	Han	Relatively healthy	Junior high school	Remarriage with spouse	Average	2	No religion	Yes	Non-agricultural
2017	1	East	0	Female	35-39	Han	Relatively healthy	Junior high school	First marriage with spouse	Average	5	No religion	Yes	Agricultural Hukou
2017	2	East	0	Male	35-39	Han	Relatively healthy	Junior high school	First marriage with spouse	Average	3	No religion	No	Non-agricultural
2017	1	East	0	Male	35-39	Han	Relatively healthy	Junior high school	First marriage with spouse	Average	1	No religion	Yes	Agricultural Hukou
2018	1	East	2	Male	35-39	Han	Relatively healthy	Junior high school	First marriage with spouse	below average	3	No religion	Yes	Agricultural Hukou
2017	2	Middle	0	Male	35-39	Han	Relatively healthy	Junior high school	First marriage with spouse	below average	4	No religion	Yes	Agricultural Hukou
2017	2	Middle	2	Male	35-39	Han	Relatively healthy	Junior high school	First marriage with spouse	Average	4	No religion	Yes	Agricultural Hukou
2018	2	Middle	2	Female	35-39	Han	Relatively healthy	Junior high school	First marriage with spouse	Average	3	No religion	Yes	Agricultural Hukou
2017	2	East	0	Female	35-39	Han	Relatively healthy	Junior high school	First marriage with spouse	Average	4	No religion	Yes	Agricultural Hukou
2017	2	East	2	Male	35-39	Han	Relatively healthy	Junior high school	First marriage with spouse	Far below average	2	No religion	No	Agricultural Hukou
2017	5	West	0	Female	35-39	Han	Relatively healthy	Junior high school	First marriage with spouse	Average	8	No religion	Yes	Agricultural Hukou
2018	2	West	4	Male	35-39	Han	Relatively healthy	Junior high school	First marriage with spouse	Average	5	No religion	Yes	Agricultural Hukou
2017	3	East	0	Male	35-39	Han	Relatively healthy	Junior high school	First marriage with spouse	below average	4	No religion	Yes	Agricultural Hukou
2017	2	East	0	Male	35-39	Han	Relatively healthy	Junior high school	First marriage with spouse	Average	2	No religion	Yes	Agricultural Hukou
2017	2	West	0	Female	35-39	Han	Relatively healthy	Junior high school	First marriage with spouse	Average	4	No religion	Yes	Agricultural Hukou
2017	1	West	0	Male	35-39	Han	Relatively healthy	Junior high school	First marriage with spouse	Average	2	No religion	Yes	Agricultural Hukou
2018	2	East	4	Male	35-39	Han	Relatively healthy	Junior high school	No spouse	below average	5	Has religion	No	Agricultural Hukou
2017	2	Middle	0	Male	35-39	Han	Relatively healthy	Junior high school	First marriage with spouse	Average	4	No religion	Yes	Agricultural Hukou
2017	1	East北	0	Female	35-39	Han	Relatively healthy	Junior high school	First marriage with spouse	Average	3	No religion	Yes	Agricultural Hukou
2017	2	Middle	0	Female	35-39	Han	Relatively healthy	Junior high school	First marriage with spouse	Average	5	No religion	Yes	Agricultural Hukou
2017	1	Middle	0	Male	35-39	Han	Relatively healthy	Junior high school	First marriage with spouse	Not know	4	No religion	Yes	Agricultural Hukou
2018	1	Middle	6	Male	35-39	Han	Relatively healthy	Junior high school	First marriage with spouse	below average	7	No religion	Yes	Non-agricultural
2017	2	Middle	0	Male	35-39	Han	Relatively healthy	Junior high school	First marriage with spouse	below average	2	No religion	Yes	Agricultural Hukou
2017	2	Middle	1	Female	35-39	Han	Relatively healthy	Junior high school	First marriage with spouse	Average	2	No religion	Yes	Agricultural Hukou
2017	1	Middle	1	Female	35-39	Han	Relatively healthy	Junior high school	First marriage with spouse	Average	3	No religion	Yes	Agricultural Hukou
2017	2	Middle	0	Male	35-39	Han	Relatively healthy	Junior high school	First marriage with spouse	Above average	4	No religion	Yes	Non-agricultural
2018	3	Middle	1	Female	35-39	Han	Relatively healthy	Junior high school	First marriage with spouse	Average	2	No religion	Yes	Non-agricultural
2018	0	East北	0	Male	35-39	Han	Relatively healthy	Junior high school	No spouse	below average	1	No religion	Yes	Non-agricultural
2018	2	East北	2	Female	35-39	Han	Relatively healthy	Junior high school	First marriage with spouse	Average	3	No religion	Yes	Agricultural Hukou
2018	0	East北	2	Female	35-39	Han	Relatively healthy	Junior high school	First marriage with spouse	Far below average	3	No religion	Yes	Agricultural Hukou
2017	2	East	0	Male	35-39	Han	Relatively healthy	Junior high school	First marriage with spouse	below average	3	No religion	Yes	Agricultural Hukou
2017	2	Middle	2	Male	35-39	Han	Relatively healthy	Junior high school	First marriage with spouse	Average	4	No religion	Yes	Agricultural Hukou
2018	2	Middle	1	Female	35-39	Han	Relatively healthy	Junior high school	First marriage with spouse	Average	2	No religion	Yes	Agricultural Hukou
2018	2	Middle	2	Female	35-39	Han	Relatively healthy	Junior high school	First marriage with spouse	Average	3	No religion	Yes	Agricultural Hukou
2018	3	Middle	3	Male	35-39	Han	Relatively healthy	Junior high school	First marriage with spouse	Average	4	No religion	Yes	Non-agricultural
2017	1	East北	0	Female	35-39	Han	Relatively healthy	Junior high school	First marriage with spouse	Average	3	No religion	Yes	Non-agricultural
2017	2	East北	0	Female	35-39	Han	Relatively healthy	Junior high school	First marriage with spouse	Average	3	No religion	Yes	Non-agricultural
2017	1	East北	0	Female	35-39	Han	Relatively healthy	Junior high school	First marriage with spouse	below average	3	No religion	Yes	Non-agricultural
2017	2	West	0	Female	35-39	Han	Relatively healthy	Junior high school	First marriage with spouse	Average	4	No religion	Yes	Agricultural Hukou
2017	2	West	0	Male	35-39	Han	Relatively healthy	Junior high school	No spouse	Average	3	No religion	Yes	Non-agricultural
2018	2	West	3	Female	35-39	Han	Relatively healthy	Junior high school	First marriage with spouse	Average	4	Has religion	Yes	Non-agricultural
2018	2	Middle	2	Female	35-39	Han	Relatively healthy	Junior high school	First marriage with spouse	below average	3	No religion	Yes	Agricultural Hukou
2017	2	West	0	Male	35-39	Han	Relatively healthy	Junior high school	First marriage with spouse	Average	4	No religion	Yes	Agricultural Hukou
2018	3	East	4	Female	35-39	Han	Relatively healthy	Junior high school	First marriage with spouse	Average	5	Has religion	Yes	Agricultural Hukou
2017	1	West	0	Male	35-39	Han	Relatively healthy	Junior high school	First marriage with spouse	below average	1	No religion	Yes	Agricultural Hukou
2017	2	East	0	Male	35-39	Han	Relatively healthy	Junior high school	First marriage with spouse	below average	4	No religion	Yes	Agricultural Hukou
2017	2	West	0	Male	35-39	Han	Relatively healthy	Junior high school	First marriage with spouse	Far below average	6	No religion	Yes	Agricultural Hukou
2018	2	West	3	Male	35-39	Han	Relatively healthy	Junior high school	First marriage with spouse	Average	4	No religion	Yes	Agricultural Hukou
2017	2	East	3	Male	35-39	Han	Relatively healthy	Junior high school	First marriage with spouse	below average	3	No religion	Yes	Agricultural Hukou
2017	2	East	0	Male	35-39	Han	Relatively healthy	Junior high school	No spouse	Average	3	No religion	No	Agricultural Hukou
2017	2	West	0	Male	35-39	Han	Relatively healthy	Junior high school	First marriage with spouse	Average	4	No religion	Yes	Agricultural Hukou
2017	2	West	0	Female	35-39	Han	Relatively healthy	Junior high school	No spouse	Above average	4	No religion	Yes	Agricultural Hukou
2017	2	Middle	0	Female	35-39	Han	Relatively healthy	Junior high school	Remarriage with spouse	Average	4	No religion	Yes	Agricultural Hukou
2017	2	Middle	1	Male	35-39	Han	Relatively healthy	Junior high school	First marriage with spouse	below average	7	No religion	Yes	Agricultural Hukou
2018	2	Middle	2	Female	35-39	Han	Relatively healthy	Junior high school	First marriage with spouse	Average	3	No religion	Yes	Agricultural Hukou
2017	2	East	0	Male	35-39	Han	Relatively healthy	Junior high school	First marriage with spouse	below average	6	No religion	Yes	Agricultural Hukou
2017	2	East	1	Female	35-39	Han	Relatively healthy	Junior high school	First marriage with spouse	Far below average	4	No religion	No	Agricultural Hukou
2018	2	East	1	Female	35-39	Han	Relatively healthy	Junior high school	First marriage with spouse	Average	2	No religion	Yes	Agricultural Hukou
2018	1	East	3	Female	35-39	Han	Relatively healthy	Junior high school	First marriage with spouse	below average	4	No religion	Yes	Agricultural Hukou
2018	2	East	3	Male	35-39	Han	Relatively healthy	Junior high school	First marriage with spouse	below average	4	No religion	Yes	Agricultural Hukou
2018	2	West	3	Male	35-39	Han	Relatively healthy	Junior high school	First marriage with spouse	below average	4	No religion	Yes	Agricultural Hukou
2017	2	East	0	Female	35-39	Han	Relatively healthy	Junior high school	First marriage with spouse	below average	2	No religion	No	Agricultural Hukou
2017	1	East	0	Male	35-39	Han	Relatively healthy	Junior high school	First marriage with spouse	Average	2	No religion	Yes	Agricultural Hukou
2018	1	East	4	Male	35-39	Han	Relatively healthy	Junior high school	First marriage with spouse	Average	5	No religion	Yes	Non-agricultural
2018	1	East	3	Male	35-39	Han	Relatively healthy	Junior high school	First marriage with spouse	below average	4	No religion	Yes	Agricultural Hukou
2017	2	West	0	Male	35-39	Han	Relatively healthy	Junior high school	No spouse	below average	3	No religion	Yes	Agricultural Hukou
2017	2	West	0	Male	35-39	Han	Relatively healthy	Junior high school	First marriage with spouse	below average	6	No religion	No	Agricultural Hukou
2018	2	West	3	Female	35-39	Han	Relatively healthy	Junior high school	First marriage with spouse	Far below average	4	No religion	Yes	Agricultural Hukou
2017	3	East	0	Male	35-39	Han	Relatively healthy	Junior high school	First marriage with spouse	Average	6	No religion	Yes	Agricultural Hukou
2017	2	East	3	Female	35-39	Han	Relatively healthy	Junior high school	First marriage with spouse	below average	4	No religion	Yes	Agricultural Hukou
2017	2	Middle	2	Female	35-39	Han	Relatively healthy	Junior high school	First marriage with spouse	below average	4	No religion	Yes	Agricultural Hukou
2017	1	Middle	1	Female	35-39	Han	Relatively healthy	Junior high school	First marriage with spouse	below average	4	No religion	Yes	Agricultural Hukou
2017	2	East北	2	Male	35-39	Han	Relatively healthy	Junior high school	No spouse	below average	1	No religion	Yes	Agricultural Hukou
2017	1	East北	0	Female	35-39	Han	Relatively healthy	Junior high school	First marriage with spouse	Average	2	No religion	Yes	Agricultural Hukou
2017	1	East北	0	Male	35-39	Han	Relatively healthy	Junior high school	First marriage with spouse	Far below average	4	No religion	Not know	Agricultural Hukou
2018	2	East北	2	Male	35-39	Han	Relatively healthy	Junior high school	First marriage with spouse	Average	3	No religion	Yes	Agricultural Hukou
2018	1	East北	3	Male	35-39	Han	Relatively healthy	Junior high school	First marriage with spouse	Average	4	No religion	No	Agricultural Hukou
2018	2	Middle	6	Male	35-39	Han	Relatively healthy	Junior high school	First marriage with spouse	below average	7	No religion	Yes	Non-agricultural
2018	2	Middle	2	Female	35-39	Han	Relatively healthy	Junior high school	First marriage with spouse	below average	3	No religion	Yes	Non-agricultural
2018	1	Middle	3	Male	35-39	Han	Relatively healthy	Junior high school	First marriage with spouse	Average	4	No religion	Yes	Agricultural Hukou
2017	2	Middle	1	Male	35-39	Han	Relatively healthy	Junior high school	First marriage with spouse	Average	3	No religion	Yes	Agricultural Hukou
2018	1	Middle	2	Female	35-39	Han	Relatively healthy	Junior high school	First marriage with spouse	Average	3	No religion	Yes	Non-agricultural
2017	1	East北	2	Male	35-39	Han	Relatively healthy	Junior high school	First marriage with spouse	Average	3	No religion	Yes	Non-agricultural
2017	2	East北	0	Male	35-39	Han	Relatively healthy	Junior high school	First marriage with spouse	below average	4	No religion	Yes	Agricultural Hukou
2017	1	East北	0	Female	35-39	Han	Relatively healthy	Junior high school	First marriage with spouse	below average	3	No religion	No	Non-agricultural
2017	2	East北	0	Female	35-39	Han	Relatively healthy	Junior high school	First marriage with spouse	Average	4	No religion	Yes	Agricultural Hukou
2018	1	East北	2	Male	35-39	Han	Relatively healthy	Junior high school	First marriage with spouse	below average	3	No religion	Yes	Agricultural Hukou
2018	1	East北	4	Male	35-39	Han	Relatively healthy	Junior high school	First marriage with spouse	below average	5	No religion	Yes	Agricultural Hukou
2017	1	East	1	Male	35-39	Han	Relatively healthy	Junior high school	First marriage with spouse	Average	3	No religion	Yes	Non-agricultural
2017	2	East	1	Male	35-39	Han	Relatively healthy	Junior high school	First marriage with spouse	Average	6	No religion	Yes	Agricultural Hukou
2018	2	East	3	Female	35-39	Han	Relatively healthy	Junior high school	First marriage with spouse	Above average	4	No religion	Yes	Agricultural Hukou
2017	2	Middle	0	Male	35-39	Han	Relatively healthy	Junior high school	First marriage with spouse	Average	6	No religion	Yes	Non-agricultural
2018	3	East北	0	Male	35-39	Han	Relatively healthy	Junior high school	First marriage with spouse	Average	1	No religion	Yes	Agricultural Hukou
2018	1	East北	2	Male	35-39	Han	Relatively healthy	Junior high school	First marriage with spouse	Average	3	No religion	Yes	Non-agricultural
2017	1	East	0	Male	35-39	Han	Relatively healthy	Junior high school	First marriage with spouse	Average	3	No religion	Yes	Agricultural Hukou
2017	2	East	0	Female	35-39	Han	Relatively healthy	Junior high school	First marriage with spouse	below average	4	No religion	Yes	Agricultural Hukou
2018	2	East	4	Male	35-39	Han	Relatively healthy	Junior high school	First marriage with spouse	Average	5	No religion	Yes	Agricultural Hukou
2018	2	East	2	Female	35-39	Han	Relatively healthy	Junior high school	First marriage with spouse	Average	3	No religion	No	Agricultural Hukou
2018	2	West	2	Male	35-39	Han	Relatively healthy	Junior high school	First marriage with spouse	Average	3	No religion	Yes	Agricultural Hukou
2018	2	West	4	Male	35-39	Han	Relatively healthy	Junior high school	First marriage with spouse	below average	5	No religion	Yes	Agricultural Hukou
2018	2	East	3	Female	35-39	Han	Relatively healthy	Junior high school	First marriage with spouse	below average	4	No religion	Yes	Agricultural Hukou
2018	2	West	4	Male	35-39	Han	Relatively healthy	Junior high school	First marriage with spouse	Above average	5	No religion	Yes	Agricultural Hukou
2017	1	East	0	Female	35-39	Han	Relatively healthy	Junior high school	First marriage with spouse	Average	3	No religion	Yes	Non-agricultural
2017	2	East	0	Female	35-39	Han	Relatively healthy	Junior high school	First marriage with spouse	Average	5	No religion	Yes	Non-agricultural
2017	2	West	1	Male	35-39	Han	Relatively healthy	Junior high school	First marriage with spouse	Average	5	No religion	Yes	Agricultural Hukou
2017	1	Middle	0	Female	35-39	Han	Relatively healthy	Junior high school	First marriage with spouse	Average	4	No religion	Yes	Agricultural Hukou
2017	2	Middle	0	Male	35-39	Han	Relatively healthy	Junior high school	No spouse	Average	4	No religion	Yes	Agricultural Hukou
2018	2	East	2	Male	35-39	Han	Relatively healthy	Junior high school	No spouse	Average	3	Has religion	No	Agricultural Hukou
2018	2	East	3	Female	35-39	Han	Relatively healthy	Junior high school	First marriage with spouse	below average	4	No religion	Yes	Agricultural Hukou
2018	2	East	5	Female	35-39	Han	Relatively healthy	Junior high school	First marriage with spouse	Average	6	Has religion	Yes	Agricultural Hukou
2018	2	East	1	Male	35-39	Han	Relatively healthy	Junior high school	First marriage with spouse	Average	2	No religion	Yes	Agricultural Hukou
2017	1	East	0	Male	35-39	Han	Relatively healthy	Junior high school	No spouse	Average	2	No religion	Yes	Agricultural Hukou
2017	3	East	6	Female	35-39	Han	Relatively healthy	Junior high school	First marriage with spouse	Average	3	No religion	Yes	Agricultural Hukou
2018	1	East	1	Male	35-39	Han	Relatively healthy	Junior high school	First marriage with spouse	below average	2	No religion	Yes	Non-agricultural
2018	2	East	2	Female	35-39	Han	Relatively healthy	Junior high school	First marriage with spouse	Average	3	No religion	Yes	Non-agricultural
2017	2	West	0	Female	35-39	Han	Relatively healthy	Junior high school	First marriage with spouse	below average	4	No religion	Yes	Agricultural Hukou
2017	3	West	0	Male	35-39	Han	Relatively healthy	Junior high school	First marriage with spouse	below average	5	No religion	Yes	Agricultural Hukou
2017	2	West	0	Female	35-39	Han	Relatively healthy	Junior high school	Remarriage with spouse	Average	2	No religion	Yes	Agricultural Hukou
2018	3	West	6	Male	35-39	Han	Relatively healthy	Junior high school	First marriage with spouse	below average	7	No religion	Yes	Agricultural Hukou
2018	1	East	3	Male	35-39	Han	Relatively healthy	Junior high school	First marriage with spouse	below average	4	No religion	Yes	Agricultural Hukou
2018	2	East	0	Male	35-39	Han	Relatively healthy	Junior high school	First marriage with spouse	below average	1	No religion	Yes	Agricultural Hukou
2018	2	East	3	Male	35-39	Han	Relatively healthy	Junior high school	First marriage with spouse	below average	4	No religion	Yes	Non-agricultural
2018	2	East	3	Female	35-39	Han	Relatively healthy	Junior high school	First marriage with spouse	below average	4	No religion	Yes	Agricultural Hukou
2018	2	East	5	Male	35-39	Han	Relatively healthy	Junior high school	First marriage with spouse	Average	6	No religion	Yes	Agricultural Hukou
2017	3	Middle	1	Female	35-39	Han	Relatively healthy	Junior high school	First marriage with spouse	Average	6	No religion	Yes	Agricultural Hukou
2018	2	Middle	3	Male	35-39	Han	Relatively healthy	Junior high school	First marriage with spouse	Above average	4	No religion	Yes	Agricultural Hukou
2018	2	Middle	2	Female	35-39	Han	Relatively healthy	Junior high school	First marriage with spouse	below average	3	No religion	No	Agricultural Hukou
2018	2	Middle	4	Female	35-39	Han	Relatively healthy	Junior high school	First marriage with spouse	below average	5	No religion	Yes	Agricultural Hukou
2017	2	Middle	2	Female	35-39	Han	Relatively healthy	Junior high school	First marriage with spouse	below average	4	No religion	Yes	Agricultural Hukou
2017	2	Middle	1	Male	35-39	Han	Relatively healthy	Junior high school	First marriage with spouse	Average	4	No religion	Yes	Agricultural Hukou
2017	2	East北	0	Male	35-39	Han	Relatively healthy	Junior high school	First marriage with spouse	below average	7	No religion	Yes	Agricultural Hukou
2018	3	East北	4	Male	35-39	Han	Relatively healthy	Junior high school	First marriage with spouse	Average	5	No religion	Yes	Agricultural Hukou
2018	1	East北	3	Female	35-39	Han	Relatively healthy	Junior high school	First marriage with spouse	Average	4	No religion	Yes	Agricultural Hukou
2018	2	East北	5	Male	35-39	Han	Relatively healthy	Junior high school	First marriage with spouse	below average	6	No religion	Yes	Agricultural Hukou
2017	2	East	0	Female	35-39	Han	Relatively healthy	Junior high school	First marriage with spouse	below average	4	No religion	Yes	Agricultural Hukou
2017	1	East	0	Female	35-39	Han	Relatively healthy	Junior high school	First marriage with spouse	Average	5	No religion	Yes	Agricultural Hukou
2018	2	East	2	Male	35-39	Han	Relatively healthy	Junior high school	No spouse	Far below average	3	No religion	Yes	Agricultural Hukou
2018	2	East	2	Female	35-39	Han	Relatively healthy	Junior high school	First marriage with spouse	Average	3	No religion	Yes	Non-agricultural
2018	2	East	3	Female	35-39	Han	Relatively healthy	Junior high school	First marriage with spouse	Average	4	No religion	Yes	Agricultural Hukou
2017	2	Middle	2	Male	35-39	Han	Relatively healthy	Junior high school	First marriage with spouse	Average	4	No religion	Yes	Non-agricultural
2017	2	West	0	Female	35-39	Han	Relatively healthy	Junior high school	First marriage with spouse	Average	5	No religion	Yes	Agricultural Hukou
2017	2	East	0	Male	35-39	Han	Relatively healthy	Junior high school	First marriage with spouse	Average	4	No religion	Yes	Non-agricultural
2017	2	East	0	Female	35-39	Han	Relatively healthy	Junior high school	First marriage with spouse	Average	4	No religion	Yes	Agricultural Hukou
2018	2	East	2	Male	35-39	Han	Relatively healthy	Junior high school	First marriage with spouse	Average	3	No religion	Yes	Agricultural Hukou
2018	3	East	3	Male	35-39	Han	Relatively healthy	Junior high school	First marriage with spouse	below average	4	No religion	Yes	Agricultural Hukou
2018	2	West	3	Male	35-39	Han	Relatively healthy	Junior high school	First marriage with spouse	below average	4	No religion	Yes	Agricultural Hukou
2018	2	West	0	Male	35-39	Han	Relatively healthy	Junior high school	No spouse	below average	1	No religion	Yes	Agricultural Hukou
2018	1	West	2	Female	35-39	Han	Relatively healthy	Junior high school	First marriage with spouse	below average	3	No religion	Yes	Agricultural Hukou
2018	2	West	1	Male	35-39	Han	Relatively healthy	Junior high school	First marriage with spouse	below average	2	No religion	Yes	Agricultural Hukou
2017	2	East	0	Male	35-39	Han	Relatively healthy	Junior high school	Remarriage with spouse	below average	4	No religion	Yes	Non-agricultural
2018	2	East	3	Male	35-39	Han	Relatively healthy	Junior high school	First marriage with spouse	Average	4	No religion	Yes	Non-agricultural
2017	2	West	0	Female	35-39	Han	Relatively healthy	Junior high school	First marriage with spouse	below average	6	No religion	Yes	Agricultural Hukou
2018	2	West	3	Female	35-39	Han	Relatively healthy	Junior high school	First marriage with spouse	below average	4	No religion	Yes	Non-agricultural
2018	2	Middle	3	Male	35-39	Han	Relatively healthy	Junior high school	First marriage with spouse	Above average	4	No religion	Yes	Agricultural Hukou
2018	2	East	5	Female	35-39	Han	Relatively healthy	Junior high school	First marriage with spouse	Average	6	No religion	Yes	Agricultural Hukou
2017	2	East	2	Female	35-39	Han	Relatively healthy	Junior high school	First marriage with spouse	Average	5	No religion	Yes	Non-agricultural
2018	2	East	1	Male	35-39	Han	Relatively healthy	Junior high school	First marriage with spouse	Average	2	Has religion	Yes	Agricultural Hukou
2017	3	East	1	Male	35-39	Han	Relatively healthy	Junior high school	First marriage with spouse	Average	1	No religion	Yes	Agricultural Hukou
2017	2	East	2	Female	35-39	Han	Relatively healthy	Junior high school	First marriage with spouse	below average	4	No religion	No	Non-agricultural
2018	2	West	1	Female	35-39	Han	Relatively healthy	Junior high school	First marriage with spouse	below average	2	No religion	Yes	Agricultural Hukou
2018	2	West	2	Female	35-39	Han	Relatively healthy	Junior high school	First marriage with spouse	below average	3	No religion	Yes	Non-agricultural
2017	2	West	0	Male	35-39	Han	Relatively healthy	Junior high school	First marriage with spouse	below average	2	No religion	Yes	Agricultural Hukou
2017	2	East	0	Female	35-39	Han	Relatively healthy	Junior high school	First marriage with spouse	Average	5	No religion	Yes	Agricultural Hukou
2018	2	East	3	Female	35-39	Han	Relatively healthy	Junior high school	First marriage with spouse	below average	4	Has religion	Yes	Agricultural Hukou
2017	2	Middle	0	Female	35-39	Han	Relatively healthy	Junior high school	First marriage with spouse	Average	4	No religion	Yes	Non-agricultural
2017	2	Middle	0	Female	35-39	Han	Relatively healthy	Junior high school	First marriage with spouse	below average	3	No religion	Yes	Agricultural Hukou
2017	2	East北	0	Female	35-39	Han	Relatively healthy	Junior high school	First marriage with spouse	Average	3	No religion	No	Non-agricultural
2018	1	East北	3	Male	35-39	Han	Relatively healthy	Junior high school	First marriage with spouse	Average	4	No religion	Yes	Agricultural Hukou
2017	2	Middle	3	Male	35-39	Han	Relatively healthy	Junior high school	First marriage with spouse	Average	3	No religion	Yes	Non-agricultural
2018	2	East北	2	Female	35-39	Han	Relatively healthy	Junior high school	First marriage with spouse	below average	3	No religion	Yes	Agricultural Hukou
2017	2	Middle	0	Female	35-39	Han	Relatively healthy	Junior high school	First marriage with spouse	Above average	3	No religion	Yes	Agricultural Hukou
2018	2	Middle	4	Male	35-39	Han	Relatively healthy	Junior high school	First marriage with spouse	below average	5	No religion	Yes	Agricultural Hukou
2018	4	Middle	5	Male	35-39	Han	Relatively healthy	Junior high school	First marriage with spouse	below average	6	Has religion	Yes	Agricultural Hukou
2017	2	West	0	Female	35-39	Han	Relatively healthy	Junior high school	First marriage with spouse	Average	2	No religion	Yes	Agricultural Hukou
2017	1	West	0	Female	35-39	Han	Relatively healthy	Junior high school	First marriage with spouse	Average	3	No religion	Yes	Non-agricultural
2017	2	East	3	Female	35-39	Han	Relatively healthy	Junior high school	Remarriage with spouse	Average	2	No religion	Yes	Agricultural Hukou
2018	2	East	3	Female	35-39	Han	Relatively healthy	Junior high school	First marriage with spouse	Average	4	No religion	Yes	Agricultural Hukou
2017	2	Middle	5	Female	35-39	Han	Relatively healthy	Junior high school	First marriage with spouse	Average	4	No religion	No	Agricultural Hukou
2017	2	Middle	0	Male	35-39	Han	Relatively healthy	Junior high school	First marriage with spouse	Above average	4	No religion	Yes	Agricultural Hukou
2018	2	Middle	2	Male	35-39	Han	Relatively healthy	Junior high school	First marriage with spouse	Average	3	Has religion	Yes	Agricultural Hukou
2017	2	West	0	Female	35-39	Han	Relatively healthy	Junior high school	First marriage with spouse	Average	3	No religion	Yes	Agricultural Hukou
2017	1	East	0	Female	35-39	Han	Relatively healthy	Junior high school	First marriage with spouse	Average	3	No religion	Yes	Agricultural Hukou
2018	2	East	2	Female	35-39	Han	Relatively healthy	Junior high school	First marriage with spouse	Average	3	No religion	No	Agricultural Hukou
2018	3	East	4	Male	35-39	Han	Relatively healthy	Junior high school	First marriage with spouse	Average	5	No religion	Yes	Agricultural Hukou
2017	1	West	1	Female	35-39	Han	Relatively healthy	Junior high school	No spouse	Average	2	No religion	Yes	Non-agricultural
2017	2	West	1	Female	35-39	Han	Relatively healthy	Junior high school	First marriage with spouse	Average	4	No religion	Yes	Agricultural Hukou
2018	97	West	5	Male	35-39	Han	Relatively healthy	Junior high school	First marriage with spouse	Average	6	No religion	Yes	Agricultural Hukou
2018	2	West	2	Male	35-39	Han	Relatively healthy	Junior high school	First marriage with spouse	below average	3	No religion	Yes	Agricultural Hukou
2017	1	East	0	Female	35-39	Han	Relatively healthy	Junior high school	First marriage with spouse	Above average	3	No religion	Yes	Non-agricultural
2018	1	West	2	Male	35-39	Han	Relatively healthy	Junior high school	First marriage with spouse	Average	3	No religion	Yes	Non-agricultural
2018	1	West	3	Female	35-39	Han	Relatively healthy	Junior high school	First marriage with spouse	Average	4	No religion	Yes	Agricultural Hukou
2018	2	Middle	1	Female	40-44	Han	Relatively healthy	Junior high school	First marriage with spouse	below average	2	No religion	Yes	Non-agricultural
2018	2	East	1	Female	40-44	Han	Relatively healthy	Junior high school	Remarriage with spouse	below average	2	No religion	No	Agricultural Hukou
2018	1	West	2	Female	40-44	Han	Relatively healthy	Junior high school	First marriage with spouse	Average	3	No religion	Yes	Agricultural Hukou
2018	2	East	4	Male	40-44	Han	Relatively healthy	Junior high school	First marriage with spouse	Far below average	5	Has religion	Yes	Agricultural Hukou
2018	2	West	3	Female	40-44	Han	Relatively healthy	Junior high school	First marriage with spouse	Average	4	No religion	Yes	Agricultural Hukou
2018	2	West	1	Female	40-44	Han	Relatively healthy	Junior high school	First marriage with spouse	below average	2	No religion	Yes	Non-agricultural
2017	2	West	2	Female	40-44	Han	Relatively healthy	Junior high school	First marriage with spouse	Average	5	No religion	Yes	Non-agricultural
2017	2	East	1	Male	40-44	Han	Relatively healthy	Junior high school	First marriage with spouse	Average	3	No religion	Yes	Agricultural Hukou
2018	2	East	3	Female	40-44	Han	Relatively healthy	Junior high school	First marriage with spouse	Average	4	No religion	Yes	Agricultural Hukou
2018	2	East	3	Female	40-44	Han	Relatively healthy	Junior high school	First marriage with spouse	Average	4	No religion	Yes	Non-agricultural
2017	2	Middle	2	Male	40-44	Han	Relatively healthy	Junior high school	First marriage with spouse	below average	4	No religion	Yes	Agricultural Hukou
2017	2	East北	0	Male	40-44	Han	Relatively healthy	Junior high school	First marriage with spouse	Above average	3	No religion	Yes	Agricultural Hukou
2017	1	East北	3	Female	40-44	Han	Relatively healthy	Junior high school	First marriage with spouse	Average	2	No religion	Yes	Agricultural Hukou
2018	2	East北	2	Male	40-44	Han	Relatively healthy	Junior high school	First marriage with spouse	below average	3	No religion	Yes	Agricultural Hukou
2018	2	East北	5	Female	40-44	Han	Relatively healthy	Junior high school	Remarriage with spouse	below average	6	No religion	No	Non-agricultural
2018	1	East北	2	Male	40-44	Han	Relatively healthy	Junior high school	First marriage with spouse	Far below average	3	No religion	Yes	Agricultural Hukou
2018	2	Middle	4	Male	40-44	Han	Relatively healthy	Junior high school	First marriage with spouse	Average	5	No religion	Yes	Agricultural Hukou
2018	3	Middle	2	Female	40-44	Han	Relatively healthy	Junior high school	First marriage with spouse	Average	3	No religion	Yes	Non-agricultural
2018	2	East北	4	Male	40-44	Han	Relatively healthy	Junior high school	First marriage with spouse	Average	5	No religion	Yes	Agricultural Hukou
2018	0	East北	0	Male	40-44	Han	Relatively healthy	Junior high school	First marriage with spouse	below average	1	No religion	Yes	Agricultural Hukou
2017	2	East	0	Male	40-44	Han	Relatively healthy	Junior high school	First marriage with spouse	Average	4	No religion	Yes	Agricultural Hukou
2017	2	East	0	Female	40-44	Han	Relatively healthy	Junior high school	First marriage with spouse	Average	4	No religion	Yes	Agricultural Hukou
2017	2	East	0	Female	40-44	Han	Relatively healthy	Junior high school	First marriage with spouse	Average	3	No religion	Yes	Agricultural Hukou
2017	2	East	0	Male	40-44	Han	Relatively healthy	Junior high school	No spouse	Average	4	No religion	Yes	Non-agricultural
2018	1	East北	2	Female	40-44	Han	Relatively healthy	Junior high school	First marriage with spouse	Above average	3	No religion	Yes	Non-agricultural
2018	0	East北	3	Female	40-44	Han	Relatively healthy	Junior high school	First marriage with spouse	below average	4	No religion	Yes	Non-agricultural
2017	2	East	3	Female	40-44	Han	Relatively healthy	Junior high school	First marriage with spouse	Average	4	No religion	Yes	Agricultural Hukou
2018	2	East	2	Male	40-44	Han	Relatively healthy	Junior high school	First marriage with spouse	below average	3	No religion	Yes	Agricultural Hukou
2018	2	Middle	4	Male	40-44	Han	Relatively healthy	Junior high school	First marriage with spouse	below average	5	Has religion	Yes	Agricultural Hukou
2017	2	West	3	Female	40-44	Han	Relatively healthy	Junior high school	First marriage with spouse	below average	2	No religion	Yes	Agricultural Hukou
2017	2	West	0	Male	40-44	Han	Relatively healthy	Junior high school	First marriage with spouse	Average	4	No religion	Yes	Agricultural Hukou
2018	1	East	2	Female	40-44	Han	Relatively healthy	Junior high school	First marriage with spouse	Not know	3	No religion	Yes	Non-agricultural
2018	2	East	2	Male	40-44	Han	Relatively healthy	Junior high school	No spouse	Average	3	No religion	Yes	Agricultural Hukou
2018	2	East	1	Male	40-44	Han	Relatively healthy	Junior high school	First marriage with spouse	Average	2	No religion	Yes	Agricultural Hukou
2018	2	East	3	Female	40-44	Han	Relatively healthy	Junior high school	First marriage with spouse	below average	4	No religion	Yes	Non-agricultural
2017	1	East	1	Male	40-44	Han	Relatively healthy	Junior high school	No spouse	Average	4	No religion	Yes	Agricultural Hukou
2018	2	East	2	Male	40-44	Han	Relatively healthy	Junior high school	First marriage with spouse	Average	3	No religion	Yes	Non-agricultural
2018	2	East	4	Female	40-44	Han	Relatively healthy	Junior high school	First marriage with spouse	Average	5	No religion	Yes	Agricultural Hukou
2018	2	Middle	4	Male	40-44	Han	Relatively healthy	Junior high school	First marriage with spouse	Average	5	No religion	Yes	Agricultural Hukou
2018	1	Middle	0	Male	40-44	Han	Relatively healthy	Junior high school	First marriage with spouse	Average	1	No religion	Yes	Agricultural Hukou
2017	2	East	3	Male	40-44	Han	Relatively healthy	Junior high school	First marriage with spouse	Average	4	No religion	Yes	Agricultural Hukou
2018	2	East	2	Female	40-44	Han	Relatively healthy	Junior high school	First marriage with spouse	below average	3	No religion	Yes	Agricultural Hukou
2017	2	East	0	Female	40-44	Han	Relatively healthy	Junior high school	First marriage with spouse	below average	3	No religion	Yes	Non-agricultural
2018	2	East	3	Male	40-44	Han	Relatively healthy	Junior high school	First marriage with spouse	Average	4	No religion	Yes	Non-agricultural
2017	2	West	0	Male	40-44	Han	Relatively healthy	Junior high school	First marriage with spouse	Average	4	No religion	Yes	Agricultural Hukou
2017	1	West	0	Female	40-44	Han	Relatively healthy	Junior high school	First marriage with spouse	below average	3	No religion	Yes	Non-agricultural
2018	3	West	1	Female	40-44	Han	Relatively healthy	Junior high school	First marriage with spouse	Average	2	No religion	Yes	Agricultural Hukou
2018	6	East	9	Female	40-44	Han	Relatively healthy	Junior high school	First marriage with spouse	Average	10	Has religion	Yes	Agricultural Hukou
2018	3	West	3	Female	40-44	Han	Relatively healthy	Junior high school	First marriage with spouse	Average	4	No religion	Yes	Agricultural Hukou
2018	2	West	1	Female	40-44	Han	Relatively healthy	Junior high school	First marriage with spouse	Average	2	No religion	Yes	Agricultural Hukou
2018	2	West	1	Male	40-44	Han	Relatively healthy	Junior high school	First marriage with spouse	Average	2	No religion	Yes	Non-agricultural
2018	2	East	2	Male	40-44	Han	Relatively healthy	Junior high school	First marriage with spouse	Average	3	No religion	Yes	Agricultural Hukou
2018	2	East	4	Female	40-44	Han	Relatively healthy	Junior high school	First marriage with spouse	below average	5	No religion	Yes	Agricultural Hukou
2017	2	Middle	0	Male	40-44	Han	Relatively healthy	Junior high school	First marriage with spouse	Average	5	No religion	Yes	Agricultural Hukou
2018	2	Middle	3	Male	40-44	Han	Relatively healthy	Junior high school	First marriage with spouse	Average	4	No religion	Yes	Agricultural Hukou
2018	2	Middle	2	Female	40-44	Han	Relatively healthy	Junior high school	First marriage with spouse	Average	3	No religion	Yes	Non-agricultural
2018	2	Middle	2	Male	40-44	Han	Relatively healthy	Junior high school	First marriage with spouse	Average	3	No religion	No	Agricultural Hukou
2017	2	East北	1	Female	40-44	Han	Relatively healthy	Junior high school	First marriage with spouse	below average	3	No religion	Yes	Agricultural Hukou
2018	1	East北	2	Female	40-44	Han	Relatively healthy	Junior high school	First marriage with spouse	Above average	3	No religion	Yes	Agricultural Hukou
2018	1	East北	1	Female	40-44	Han	Relatively healthy	Junior high school	First marriage with spouse	Above average	2	No religion	Yes	Agricultural Hukou
2018	1	East北	3	Female	40-44	Han	Relatively healthy	Junior high school	First marriage with spouse	Far below average	4	No religion	No	Agricultural Hukou
2018	2	East北	1	Female	40-44	Han	Relatively healthy	Junior high school	First marriage with spouse	Average	2	No religion	Yes	Non-agricultural
2017	1	Middle	0	Female	40-44	Han	Relatively healthy	Junior high school	No spouse	below average	2	No religion	No	Non-agricultural
2017	2	Middle	3	Female	40-44	Han	Relatively healthy	Junior high school	First marriage with spouse	Average	4	No religion	Yes	Non-agricultural
2018	2	Middle	4	Male	40-44	Han	Relatively healthy	Junior high school	First marriage with spouse	below average	5	No religion	Yes	Non-agricultural
2018	98	Middle	4	Male	40-44	Han	Relatively healthy	Junior high school	First marriage with spouse	below average	5	No religion	Yes	Agricultural Hukou
2017	2	Middle	3	Female	40-44	Han	Relatively healthy	Junior high school	First marriage with spouse	below average	4	No religion	No	Agricultural Hukou
2018	2	Middle	2	Female	40-44	Han	Relatively healthy	Junior high school	First marriage with spouse	Average	3	No religion	Yes	Agricultural Hukou
2018	2	Middle	3	Female	40-44	Han	Relatively healthy	Junior high school	First marriage with spouse	Not know	4	No religion	Yes	Agricultural Hukou
2018	2	Middle	2	Female	40-44	Han	Relatively healthy	Junior high school	First marriage with spouse	below average	3	No religion	Yes	Agricultural Hukou
2018	97	East北	5	Male	40-44	Han	Relatively healthy	Junior high school	First marriage with spouse	Above average	6	No religion	Yes	Agricultural Hukou
2018	2	East	2	Female	40-44	Han	Relatively healthy	Junior high school	First marriage with spouse	Average	3	No religion	Yes	Agricultural Hukou
2017	2	Middle	0	Female	40-44	Han	Relatively healthy	Junior high school	First marriage with spouse	Far below average	4	No religion	Yes	Non-agricultural
2018	2	Middle	3	Female	40-44	Han	Relatively healthy	Junior high school	First marriage with spouse	Average	4	Has religion	Yes	Agricultural Hukou
2018	2	Middle	1	Female	40-44	Han	Relatively healthy	Junior high school	First marriage with spouse	Average	2	No religion	Yes	Non-agricultural
2018	2	Middle	2	Female	40-44	Han	Relatively healthy	Junior high school	First marriage with spouse	Average	3	No religion	Yes	Non-agricultural
2017	2	West	4	Female	40-44	Han	Relatively healthy	Junior high school	First marriage with spouse	below average	4	No religion	Yes	Agricultural Hukou
2018	2	East	3	Male	40-44	Han	Relatively healthy	Junior high school	First marriage with spouse	Average	4	No religion	Yes	Agricultural Hukou
2018	2	East	3	Female	40-44	Han	Relatively healthy	Junior high school	First marriage with spouse	below average	4	No religion	Yes	Non-agricultural
2018	2	East	0	Female	40-44	Han	Relatively healthy	Junior high school	No spouse	Average	1	No religion	Yes	Agricultural Hukou
2018	2	Middle	3	Female	40-44	Han	Relatively healthy	Junior high school	First marriage with spouse	Average	4	No religion	Yes	Agricultural Hukou
2018	1	Middle	3	Female	40-44	Han	Relatively healthy	Junior high school	First marriage with spouse	below average	4	No religion	Yes	Agricultural Hukou
2018	2	Middle	2	Male	40-44	Han	Relatively healthy	Junior high school	First marriage with spouse	below average	3	No religion	Yes	Agricultural Hukou
2017	2	West	0	Male	40-44	Han	Relatively healthy	Junior high school	First marriage with spouse	below average	3	No religion	Yes	Agricultural Hukou
2018	3	West	3	Male	40-44	Han	Relatively healthy	Junior high school	First marriage with spouse	below average	4	No religion	Yes	Non-agricultural
2018	2	West	3	Female	40-44	Han	Relatively healthy	Junior high school	First marriage with spouse	Average	4	No religion	Yes	Agricultural Hukou
2018	2	West	1	Female	40-44	Han	Relatively healthy	Junior high school	First marriage with spouse	Average	2	No religion	Yes	Agricultural Hukou
2018	2	West	1	Male	40-44	Han	Relatively healthy	Junior high school	First marriage with spouse	Average	2	No religion	No	Non-agricultural
2018	2	West	3	Female	40-44	Han	Relatively healthy	Junior high school	First marriage with spouse	below average	4	Has religion	Yes	Agricultural Hukou
2018	2	West	4	Male	40-44	Han	Relatively healthy	Junior high school	First marriage with spouse	Average	5	No religion	Yes	Agricultural Hukou
2017	1	East	0	Female	40-44	Han	Relatively healthy	Junior high school	First marriage with spouse	Average	3	No religion	Yes	Non-agricultural
2018	2	East	2	Female	40-44	Han	Relatively healthy	Junior high school	First marriage with spouse	below average	3	No religion	Yes	Agricultural Hukou
2018	2	East	2	Female	40-44	Han	Relatively healthy	Junior high school	First marriage with spouse	below average	3	No religion	Yes	Agricultural Hukou
2017	2	West	0	Male	40-44	Han	Relatively healthy	Junior high school	First marriage with spouse	Average	3	No religion	Yes	Agricultural Hukou
2018	2	West	3	Male	40-44	Han	Relatively healthy	Junior high school	First marriage with spouse	Average	4	No religion	Yes	Agricultural Hukou
2018	2	East	3	Male	40-44	Han	Relatively healthy	Junior high school	First marriage with spouse	Average	4	No religion	Yes	Agricultural Hukou
2017	2	East	0	Female	40-44	Han	Relatively healthy	Junior high school	First marriage with spouse	Average	3	No religion	Yes	Non-agricultural
2018	2	East	2	Female	40-44	Han	Relatively healthy	Junior high school	First marriage with spouse	below average	3	No religion	Yes	Agricultural Hukou
2017	2	West	0	Female	40-44	Han	Relatively healthy	Junior high school	First marriage with spouse	below average	3	No religion	Yes	Non-agricultural
2018	2	West	4	Female	40-44	Han	Relatively healthy	Junior high school	First marriage with spouse	below average	5	No religion	Yes	Agricultural Hukou
2017	2	Middle	0	Female	40-44	Han	Relatively healthy	Junior high school	First marriage with spouse	below average	3	No religion	Yes	Agricultural Hukou
2017	2	Middle	0	Male	40-44	Han	Relatively healthy	Junior high school	First marriage with spouse	Above average	3	No religion	Yes	Agricultural Hukou
2018	2	Middle	2	Female	40-44	Han	Relatively healthy	Junior high school	First marriage with spouse	Average	3	No religion	Yes	Non-agricultural
2017	1	East	0	Male	40-44	Han	Relatively healthy	Junior high school	First marriage with spouse	Average	1	No religion	Yes	Non-agricultural
2017	3	East	0	Female	40-44	Han	Relatively healthy	Junior high school	First marriage with spouse	Average	4	No religion	Yes	Non-agricultural
2017	3	East	0	Female	40-44	Han	Relatively healthy	Junior high school	First marriage with spouse	Above average	4	No religion	Yes	Non-agricultural
2018	2	East	0	Male	40-44	Han	Relatively healthy	Junior high school	First marriage with spouse	Average	1	No religion	No	Agricultural Hukou
2018	2	East	0	Male	40-44	Han	Relatively healthy	Junior high school	First marriage with spouse	Average	1	No religion	Yes	Agricultural Hukou
2018	2	East	9	Male	40-44	Han	Relatively healthy	Junior high school	First marriage with spouse	below average	10	No religion	Yes	Agricultural Hukou
2018	2	East	3	Female	40-44	Han	Relatively healthy	Junior high school	First marriage with spouse	Average	4	Has religion	Yes	Non-agricultural
2017	2	West	2	Female	40-44	Han	Relatively healthy	Junior high school	First marriage with spouse	Average	1	No religion	Yes	Agricultural Hukou
2017	3	Middle	0	Male	40-44	Han	Relatively healthy	Junior high school	First marriage with spouse	below average	3	No religion	Yes	Agricultural Hukou
2018	3	Middle	4	Female	40-44	Han	Relatively healthy	Junior high school	First marriage with spouse	Average	5	No religion	No	Agricultural Hukou
2017	2	East北	0	Male	40-44	Han	Relatively healthy	Junior high school	First marriage with spouse	Above average	2	No religion	Yes	Agricultural Hukou
2017	2	East北	0	Male	40-44	Han	Relatively healthy	Junior high school	First marriage with spouse	Average	2	No religion	Yes	Agricultural Hukou
2017	1	East北	0	Female	40-44	Han	Relatively healthy	Junior high school	First marriage with spouse	below average	2	No religion	Yes	Agricultural Hukou
2018	2	East北	1	Female	40-44	Han	Relatively healthy	Junior high school	Remarriage with spouse	Average	2	No religion	Yes	Agricultural Hukou
2018	3	Middle	0	Male	40-44	Han	Relatively healthy	Junior high school	No spouse	Average	1	No religion	Yes	Non-agricultural
2017	4	Middle	0	Female	40-44	Han	Relatively healthy	Junior high school	First marriage with spouse	Average	3	No religion	Yes	Non-agricultural
2018	2	Middle	3	Female	40-44	Han	Relatively healthy	Junior high school	First marriage with spouse	below average	4	No religion	Yes	Agricultural Hukou
2018	2	Middle	3	Female	40-44	Han	Relatively healthy	Junior high school	First marriage with spouse	Average	4	No religion	Yes	Agricultural Hukou
2017	3	East北	0	Female	40-44	Han	Relatively healthy	Junior high school	First marriage with spouse	Average	2	No religion	Yes	Agricultural Hukou
2017	2	East	0	Female	40-44	Han	Relatively healthy	Junior high school	First marriage with spouse	Average	4	No religion	Yes	Agricultural Hukou
2017	0	Middle	0	Male	40-44	Han	Relatively healthy	Junior high school	First marriage with spouse	below average	10	No religion	Yes	Non-agricultural
2017	2	Middle	0	Male	40-44	Han	Relatively healthy	Junior high school	First marriage with spouse	below average	3	No religion	Yes	Agricultural Hukou
2017	2	Middle	2	Male	40-44	Han	Relatively healthy	Junior high school	First marriage with spouse	Average	3	No religion	Yes	Non-agricultural
2017	2	Middle	0	Female	40-44	Han	Relatively healthy	Junior high school	First marriage with spouse	Average	5	No religion	Yes	Agricultural Hukou
2018	2	Middle	3	Male	40-44	Han	Relatively healthy	Junior high school	First marriage with spouse	Average	4	No religion	Yes	Agricultural Hukou
2018	2	Middle	3	Female	40-44	Han	Relatively healthy	Junior high school	First marriage with spouse	Average	4	No religion	Yes	Agricultural Hukou
2017	2	East北	2	Female	40-44	Han	Relatively healthy	Junior high school	First marriage with spouse	Average	3	No religion	Yes	Non-agricultural
2018	2	East北	1	Female	40-44	Han	Relatively healthy	Junior high school	First marriage with spouse	Average	2	No religion	No	Non-agricultural
2017	1	West	0	Female	40-44	Han	Relatively healthy	Junior high school	First marriage with spouse	Average	5	No religion	Yes	Agricultural Hukou
2018	2	West	3	Female	40-44	Han	Relatively healthy	Junior high school	First marriage with spouse	below average	4	No religion	Yes	Agricultural Hukou
2018	2	West	3	Female	40-44	Han	Relatively healthy	Junior high school	First marriage with spouse	Average	4	No religion	Yes	Agricultural Hukou
2017	2	East	0	Female	40-44	Han	Relatively healthy	Junior high school	First marriage with spouse	Average	4	No religion	Yes	Agricultural Hukou
2018	2	East	3	Male	40-44	Han	Relatively healthy	Junior high school	First marriage with spouse	Far below average	4	No religion	Yes	Non-agricultural
2018	2	East	2	Female	40-44	Han	Relatively healthy	Junior high school	First marriage with spouse	Average	3	No religion	Yes	Non-agricultural
2018	2	East	2	Male	40-44	Han	Relatively healthy	Junior high school	First marriage with spouse	below average	3	No religion	Yes	Agricultural Hukou
2017	2	Middle	2	Female	40-44	Han	Relatively healthy	Junior high school	First marriage with spouse	Average	4	No religion	Yes	Agricultural Hukou
2017	97	Middle	3	Male	40-44	Han	Relatively healthy	Junior high school	First marriage with spouse	below average	3	No religion	Yes	Agricultural Hukou
2017	97	Middle	0	Male	40-44	Han	Relatively healthy	Junior high school	First marriage with spouse	Average	6	No religion	Yes	Agricultural Hukou
2018	1	East	3	Female	40-44	Han	Relatively healthy	Junior high school	No spouse	below average	4	No religion	Yes	Non-agricultural
2018	2	West	1	Female	40-44	Han	Relatively healthy	Junior high school	First marriage with spouse	Average	2	No religion	Yes	Agricultural Hukou
2017	1	East	0	Male	40-44	Han	Relatively healthy	Junior high school	First marriage with spouse	Above average	5	No religion	Yes	Agricultural Hukou
2017	1	East	0	Male	40-44	Han	Relatively healthy	Junior high school	First marriage with spouse	Above average	3	No religion	Yes	Non-agricultural
2017	1	East	0	Female	40-44	Han	Relatively healthy	Junior high school	First marriage with spouse	below average	3	No religion	Yes	Non-agricultural
2017	1	East	0	Female	40-44	Han	Relatively healthy	Junior high school	No spouse	Average	2	No religion	Yes	Non-agricultural
2017	2	East	0	Male	40-44	Han	Relatively healthy	Junior high school	First marriage with spouse	below average	2	No religion	Yes	Agricultural Hukou
2017	2	West	1	Female	40-44	Han	Relatively healthy	Junior high school	First marriage with spouse	Average	6	No religion	Yes	Agricultural Hukou
2017	2	Middle	0	Male	40-44	Han	Relatively healthy	Junior high school	First marriage with spouse	Average	4	No religion	Yes	Agricultural Hukou
2018	2	Middle	1	Male	40-44	Han	Relatively healthy	Junior high school	First marriage with spouse	Average	2	No religion	Yes	Agricultural Hukou
2018	2	East	1	Female	40-44	Han	Relatively healthy	Junior high school	First marriage with spouse	Average	2	No religion	Yes	Agricultural Hukou
2017	2	East	0	Male	40-44	Han	Relatively healthy	Junior high school	First marriage with spouse	Average	3	No religion	Yes	Agricultural Hukou
2017	1	East	6	Male	40-44	Han	Relatively healthy	Junior high school	First marriage with spouse	below average	2	No religion	Yes	Agricultural Hukou
2018	3	East	4	Male	40-44	Han	Relatively healthy	Junior high school	First marriage with spouse	below average	5	Has religion	Yes	Agricultural Hukou
2018	2	West	2	Female	40-44	Han	Relatively healthy	Junior high school	First marriage with spouse	Average	3	No religion	Yes	Agricultural Hukou
2017	2	West	0	Male	40-44	Han	Relatively healthy	Junior high school	No spouse	Average	2	No religion	Yes	Non-agricultural
2018	2	East	5	Male	40-44	Han	Relatively healthy	Junior high school	First marriage with spouse	below average	6	No religion	Yes	Non-agricultural
2018	2	East	2	Female	40-44	Han	Relatively healthy	Junior high school	First marriage with spouse	Average	3	No religion	Yes	Non-agricultural
2018	2	East	1	Male	40-44	Han	Relatively healthy	Junior high school	First marriage with spouse	below average	2	No religion	Yes	Agricultural Hukou
2017	1	East北	0	Female	40-44	Han	Relatively healthy	Junior high school	First marriage with spouse	below average	2	No religion	No	Agricultural Hukou
2017	2	East北	0	Female	40-44	Han	Relatively healthy	Junior high school	First marriage with spouse	below average	3	No religion	Yes	Agricultural Hukou
2017	2	East北	0	Male	40-44	Han	Relatively healthy	Junior high school	First marriage with spouse	Far below average	2	No religion	No	Non-agricultural
2018	2	East北	2	Male	40-44	Han	Relatively healthy	Junior high school	First marriage with spouse	Average	3	No religion	Yes	Agricultural Hukou
2018	2	Northeast	4	Male	40-44	Han	Relatively healthy	Junior high school	First marriage with spouse	Average	5	Has religion	No	Agricultural Hukou
2018	1	East北	1	Female	40-44	Han	Relatively healthy	Junior high school	First marriage with spouse	Average	2	No religion	Yes	Agricultural Hukou
2018	2	East北	2	Male	40-44	Han	Relatively healthy	Junior high school	First marriage with spouse	Average	3	No religion	Yes	Non-agricultural
2017	1	Middle	0	Female	40-44	Han	Relatively healthy	Junior high school	First marriage with spouse	Average	9	No religion	Yes	Agricultural Hukou
2017	2	Middle	2	Female	40-44	Han	Relatively healthy	Junior high school	First marriage with spouse	Average	2	No religion	Yes	Agricultural Hukou
2018	1	Middle	3	Female	40-44	Han	Relatively healthy	Junior high school	First marriage with spouse	Average	4	No religion	Yes	Non-agricultural
2017	2	Middle	0	Male	40-44	Han	Relatively healthy	Junior high school	First marriage with spouse	Above average	6	No religion	Yes	Agricultural Hukou
2017	2	Middle	0	Female	40-44	Han	Relatively healthy	Junior high school	First marriage with spouse	below average	3	No religion	Yes	Non-agricultural
2017	1	East北	3	Female	40-44	Han	Relatively healthy	Junior high school	First marriage with spouse	Average	2	No religion	Yes	Non-agricultural
2018	2	East北	3	Female	40-44	Han	Relatively healthy	Junior high school	First marriage with spouse	Average	4	No religion	Yes	Agricultural Hukou
2017	2	East	0	Male	40-44	Han	Relatively healthy	Junior high school	First marriage with spouse	Average	3	No religion	Yes	Non-agricultural
2018	2	East	3	Male	40-44	Han	Relatively healthy	Junior high school	First marriage with spouse	Average	4	No religion	Yes	Non-agricultural
2017	2	Middle	0	Male	40-44	Han	Relatively healthy	Junior high school	First marriage with spouse	Average	2	No religion	Yes	Agricultural Hukou
2018	1	Middle	0	Male	40-44	Han	Relatively healthy	Junior high school	First marriage with spouse	below average	1	No religion	Yes	Agricultural Hukou
2018	3	Middle	1	Female	40-44	Han	Relatively healthy	Junior high school	First marriage with spouse	below average	2	Has religion	Yes	Agricultural Hukou
2018	3	Middle	2	Male	40-44	Han	Relatively healthy	Junior high school	Remarriage with spouse	Above average	3	No religion	Yes	Non-agricultural
2018	1	West	1	Female	40-44	Han	Relatively healthy	Junior high school	First marriage with spouse	below average	2	No religion	Yes	Agricultural Hukou
2017	2	East	0	Female	40-44	Han	Relatively healthy	Junior high school	First marriage with spouse	Average	5	No religion	Yes	Agricultural Hukou
2017	3	East	0	Female	40-44	Han	Relatively healthy	Junior high school	First marriage with spouse	below average	5	No religion	Yes	Agricultural Hukou
2018	2	East	3	Female	40-44	Han	Relatively healthy	Junior high school	First marriage with spouse	below average	4	No religion	Yes	Non-agricultural
2017	2	Middle	3	Male	40-44	Han	Relatively healthy	Junior high school	First marriage with spouse	Average	1	No religion	Yes	Agricultural Hukou
2018	1	West	3	Male	40-44	Han	Relatively healthy	Junior high school	No spouse	below average	4	Has religion	Yes	Agricultural Hukou
2017	2	East	3	Female	40-44	Han	Relatively healthy	Junior high school	No spouse	below average	2	No religion	Yes	Non-agricultural
2018	2	East	2	Female	40-44	Han	Relatively healthy	Junior high school	First marriage with spouse	Above average	3	No religion	Yes	Agricultural Hukou
2018	1	East	1	Female	40-44	Han	Relatively healthy	Junior high school	First marriage with spouse	below average	2	No religion	Yes	Agricultural Hukou
2018	3	East	1	Female	40-44	Han	Relatively healthy	Junior high school	First marriage with spouse	below average	2	No religion	Yes	Agricultural Hukou
2018	1	East	1	Female	40-44	Han	Relatively healthy	Junior high school	First marriage with spouse	below average	2	No religion	Yes	Agricultural Hukou
2017	2	West	0	Female	40-44	Han	Relatively healthy	Junior high school	First marriage with spouse	Average	3	No religion	Yes	Agricultural Hukou
2017	1	West	0	Female	40-44	Han	Relatively healthy	Junior high school	First marriage with spouse	below average	5	No religion	Yes	Agricultural Hukou
2018	97	West	1	Male	40-44	Han	Relatively healthy	Junior high school	First marriage with spouse	Average	2	No religion	Yes	Agricultural Hukou
2018	2	East	4	Female	40-44	Han	Relatively healthy	Junior high school	First marriage with spouse	Average	5	No religion	Yes	Non-agricultural
2017	2	Middle	0	Female	40-44	Han	Relatively healthy	Junior high school	Remarriage with spouse	below average	3	No religion	Yes	Non-agricultural
2017	1	East	0	Male	40-44	Han	Relatively healthy	Junior high school	First marriage with spouse	below average	2	No religion	Yes	Agricultural Hukou
2017	2	East	0	Male	40-44	Han	Relatively healthy	Junior high school	First marriage with spouse	Average	1	No religion	Yes	Agricultural Hukou
2018	2	East	3	Male	40-44	Han	Relatively healthy	Junior high school	First marriage with spouse	Above average	4	Has religion	Yes	Non-agricultural
2018	2	West	3	Male	40-44	Han	Relatively healthy	Junior high school	First marriage with spouse	below average	4	No religion	Yes	Agricultural Hukou
2017	0	East	2	Female	40-44	Han	Relatively healthy	Junior high school	First marriage with spouse	below average	2	No religion	Yes	Non-agricultural
2017	2	West	0	Male	40-44	Han	Relatively healthy	Junior high school	First marriage with spouse	Average	4	No religion	Yes	Non-agricultural
2017	2	West	0	Male	40-44	Han	Relatively healthy	Junior high school	First marriage with spouse	below average	4	No religion	Yes	Agricultural Hukou
2018	2	West	1	Female	40-44	Han	Relatively healthy	Junior high school	First marriage with spouse	below average	2	No religion	Yes	Agricultural Hukou
2017	2	East	1	Female	40-44	Han	Relatively healthy	Junior high school	First marriage with spouse	Average	4	No religion	Yes	Agricultural Hukou
2018	2	East	5	Female	40-44	Han	Relatively healthy	Junior high school	First marriage with spouse	below average	6	No religion	Yes	Agricultural Hukou
2018	2	East	3	Female	40-44	Han	Relatively healthy	Junior high school	First marriage with spouse	below average	4	No religion	Yes	Non-agricultural
2017	1	Middle	3	Female	40-44	Han	Relatively healthy	Junior high school	Remarriage with spouse	Far below average	5	No religion	Yes	Agricultural Hukou
2017	1	Middle	0	Female	40-44	Han	Relatively healthy	Junior high school	Remarriage with spouse	below average	6	No religion	Yes	Agricultural Hukou
2018	2	Middle	3	Female	40-44	Han	Relatively healthy	Junior high school	First marriage with spouse	Average	4	No religion	Yes	Non-agricultural
2017	2	East北	0	Female	40-44	Han	Relatively healthy	Junior high school	First marriage with spouse	below average	2	No religion	Yes	Agricultural Hukou
2017	2	East北	3	Female	40-44	Han	Relatively healthy	Junior high school	First marriage with spouse	Average	2	No religion	Yes	Agricultural Hukou
2018	1	East北	1	Male	40-44	Han	Relatively healthy	Junior high school	First marriage with spouse	Average	2	No religion	Yes	Agricultural Hukou
2018	2	East北	1	Male	40-44	Han	Relatively healthy	Junior high school	Remarriage with spouse	below average	2	No religion	Yes	Non-agricultural
2018	1	East北	1	Male	40-44	Han	Relatively healthy	Junior high school	First marriage with spouse	Average	2	No religion	Yes	Agricultural Hukou
2018	1	East北	0	Male	40-44	Han	Relatively healthy	Junior high school	First marriage with spouse	Average	1	No religion	Yes	Agricultural Hukou
2017	2	Middle	0	Female	40-44	Han	Relatively healthy	Junior high school	First marriage with spouse	below average	4	No religion	Yes	Agricultural Hukou
2018	2	Middle	3	Female	40-44	Han	Relatively healthy	Junior high school	First marriage with spouse	Average	4	No religion	Yes	Agricultural Hukou
2017	1	East北	0	Male	40-44	Han	Relatively healthy	Junior high school	First marriage with spouse	below average	2	No religion	Yes	Agricultural Hukou
2017	2	East北	0	Male	40-44	Han	Relatively healthy	Junior high school	First marriage with spouse	below average	2	No religion	Yes	Non-agricultural
2018	1	East北	1	Female	40-44	Han	Relatively healthy	Junior high school	First marriage with spouse	below average	2	No religion	Yes	Non-agricultural
2018	2	East	3	Female	40-44	Han	Relatively healthy	Junior high school	First marriage with spouse	Average	4	No religion	Yes	Agricultural Hukou
2017	2	Middle	2	Female	40-44	Han	Relatively healthy	Junior high school	First marriage with spouse	Average	4	No religion	Yes	Non-agricultural
2018	2	Middle	2	Male	40-44	Han	Relatively healthy	Junior high school	First marriage with spouse	Average	3	No religion	Yes	Agricultural Hukou
2018	4	Middle	4	Female	40-44	Han	Relatively healthy	Junior high school	First marriage with spouse	Average	5	No religion	Yes	Agricultural Hukou
2018	1	East北	0	Female	40-44	Han	Relatively healthy	Junior high school	No spouse	Average	1	No religion	No	Agricultural Hukou
2017	2	East	3	Female	40-44	Han	Relatively healthy	Junior high school	First marriage with spouse	Average	2	No religion	Yes	Agricultural Hukou
2017	2	East	0	Female	40-44	Han	Relatively healthy	Junior high school	First marriage with spouse	Average	2	No religion	Yes	Agricultural Hukou
2017	2	East	2	Male	40-44	Han	Relatively healthy	Junior high school	First marriage with spouse	Average	2	No religion	No	Agricultural Hukou
2017	2	East	2	Male	40-44	Han	Relatively healthy	Junior high school	First marriage with spouse	Average	4	No religion	Yes	Agricultural Hukou
2017	3	East	0	Female	40-44	Han	Relatively healthy	Junior high school	First marriage with spouse	below average	4	No religion	Yes	Agricultural Hukou
2017	2	East	4	Female	40-44	Han	Relatively healthy	Junior high school	First marriage with spouse	Average	4	No religion	Yes	Agricultural Hukou
2018	2	East	3	Female	40-44	Han	Relatively healthy	Junior high school	First marriage with spouse	Average	4	No religion	Yes	Agricultural Hukou
2018	2	East	5	Female	40-44	Han	Relatively healthy	Junior high school	First marriage with spouse	below average	6	No religion	Yes	Non-agricultural
2018	2	East	1	Female	40-44	Han	Relatively healthy	Junior high school	First marriage with spouse	below average	2	No religion	Yes	Agricultural Hukou
2018	2	East	3	Male	40-44	Han	Relatively healthy	Junior high school	First marriage with spouse	Average	4	No religion	Yes	Agricultural Hukou
2018	1	East	3	Female	40-44	Han	Relatively healthy	Junior high school	First marriage with spouse	Average	4	No religion	Yes	Agricultural Hukou
2018	97	Middle	1	Female	40-44	Han	Relatively healthy	Junior high school	First marriage with spouse	below average	2	No religion	Yes	Agricultural Hukou
2017	2	West	0	Male	40-44	Han	Relatively healthy	Junior high school	First marriage with spouse	Average	4	No religion	Yes	Agricultural Hukou
2017	2	West	0	Female	40-44	Han	Relatively healthy	Junior high school	Remarriage with spouse	below average	3	No religion	Yes	Agricultural Hukou
2017	2	West	0	Female	40-44	Han	Relatively healthy	Junior high school	First marriage with spouse	Average	4	No religion	Yes	Agricultural Hukou
2017	2	West	0	Female	40-44	Han	Relatively healthy	Junior high school	First marriage with spouse	Far below average	5	No religion	Yes	Agricultural Hukou
2017	2	East	0	Female	40-44	Han	Relatively healthy	Junior high school	First marriage with spouse	Average	6	No religion	Yes	Agricultural Hukou
2017	2	East	0	Female	40-44	Han	Relatively healthy	Junior high school	First marriage with spouse	Far below average	1	No religion	No	Agricultural Hukou
2017	2	East	0	Male	40-44	Han	Relatively healthy	Junior high school	First marriage with spouse	Average	2	No religion	Yes	Non-agricultural
2018	2	East	2	Female	40-44	Han	Relatively healthy	Junior high school	First marriage with spouse	Average	3	No religion	Yes	Non-agricultural
2017	2	West	0	Female	40-44	Han	Relatively healthy	Junior high school	Remarriage with spouse	Average	4	No religion	Yes	Agricultural Hukou
2018	2	West	0	Female	40-44	Han	Relatively healthy	Junior high school	First marriage with spouse	Average	1	No religion	Yes	Agricultural Hukou
2018	2	West	3	Female	40-44	Han	Relatively healthy	Junior high school	First marriage with spouse	below average	4	No religion	Yes	Non-agricultural
2018	1	West	2	Female	40-44	Han	Relatively healthy	Junior high school	First marriage with spouse	Average	3	No religion	Yes	Non-agricultural
2017	2	West	0	Male	40-44	Han	Relatively healthy	Junior high school	First marriage with spouse	Above average	1	No religion	Yes	Non-agricultural
2018	2	West	2	Male	40-44	Han	Relatively healthy	Junior high school	First marriage with spouse	Above average	3	No religion	Yes	Non-agricultural
2017	2	East	0	Male	40-44	Han	Relatively healthy	Junior high school	First marriage with spouse	Average	1	No religion	Yes	Agricultural Hukou
2017	3	West	0	Male	40-44	Han	Relatively healthy	Junior high school	First marriage with spouse	below average	3	No religion	Yes	Agricultural Hukou
2018	2	Middle	4	Male	45-49	Han	Relatively healthy	Junior high school	First marriage with spouse	Average	5	No religion	Yes	Agricultural Hukou
2018	1	Middle	3	Female	45-49	Han	Relatively healthy	Junior high school	First marriage with spouse	below average	4	No religion	Yes	Non-agricultural
2018	2	Middle	3	Male	45-49	Han	Relatively healthy	Junior high school	First marriage with spouse	Above average	4	No religion	Yes	Agricultural Hukou
2018	2	Middle	1	Female	45-49	Han	Relatively healthy	Junior high school	First marriage with spouse	Average	2	No religion	Yes	Agricultural Hukou
2017	2	East	3	Female	45-49	Han	Relatively healthy	Junior high school	Remarriage with spouse	below average	1	No religion	Yes	Non-agricultural
2018	2	East	4	Male	45-49	Han	Relatively healthy	Junior high school	First marriage with spouse	Average	5	Has religion	Yes	Agricultural Hukou
2017	2	West	0	Male	45-49	Han	Relatively healthy	Junior high school	First marriage with spouse	below average	4	No religion	Yes	Agricultural Hukou
2018	2	West	2	Male	45-49	Han	Relatively healthy	Junior high school	First marriage with spouse	Average	3	No religion	Yes	Agricultural Hukou
2018	2	West	2	Female	45-49	Han	Relatively healthy	Junior high school	First marriage with spouse	below average	3	No religion	Yes	Non-agricultural
2018	2	East	3	Female	45-49	Han	Relatively healthy	Junior high school	First marriage with spouse	Above average	4	No religion	Yes	Non-agricultural
2018	2	West	3	Male	45-49	Han	Relatively healthy	Junior high school	First marriage with spouse	below average	4	No religion	Yes	Agricultural Hukou
2018	2	East	1	Male	45-49	Han	Relatively healthy	Junior high school	First marriage with spouse	Average	2	No religion	Yes	Agricultural Hukou
2017	2	Middle	0	Female	45-49	Han	Relatively healthy	Junior high school	First marriage with spouse	below average	5	No religion	Yes	Agricultural Hukou
2017	2	Middle	0	Male	45-49	Han	Relatively healthy	Junior high school	First marriage with spouse	Average	6	No religion	Yes	Agricultural Hukou
2017	2	Middle	0	Male	45-49	Han	Relatively healthy	Junior high school	First marriage with spouse	Above average	4	No religion	Yes	Agricultural Hukou
2017	1	Middle	2	Male	45-49	Han	Relatively healthy	Junior high school	First marriage with spouse	below average	2	No religion	Yes	Agricultural Hukou
2018	2	Middle	2	Male	45-49	Han	Relatively healthy	Junior high school	First marriage with spouse	below average	3	No religion	Yes	Non-agricultural
2018	2	Middle	3	Female	45-49	Han	Relatively healthy	Junior high school	First marriage with spouse	below average	4	No religion	Yes	Non-agricultural
2017	2	Middle	2	Male	45-49	Han	Relatively healthy	Junior high school	No spouse	below average	4	No religion	Yes	Agricultural Hukou
2018	2	Middle	1	Male	45-49	Han	Relatively healthy	Junior high school	No spouse	below average	2	No religion	Yes	Non-agricultural
2018	2	Middle	5	Male	45-49	Han	Relatively healthy	Junior high school	Remarriage with spouse	Average	6	No religion	Yes	Agricultural Hukou
2018	2	Middle	1	Female	45-49	Han	Relatively healthy	Junior high school	Remarriage with spouse	below average	2	No religion	Yes	Agricultural Hukou
2017	1	East北	0	Male	45-49	Han	Relatively healthy	Junior high school	First marriage with spouse	Average	6	No religion	Yes	Agricultural Hukou
2018	2	East北	2	Female	45-49	Han	Relatively healthy	Junior high school	First marriage with spouse	below average	3	No religion	Yes	Agricultural Hukou
2017	2	East	0	Male	45-49	Han	Relatively healthy	Junior high school	First marriage with spouse	Average	5	No religion	Yes	Agricultural Hukou
2017	1	East	0	Female	45-49	Han	Relatively healthy	Junior high school	First marriage with spouse	Average	2	No religion	Yes	Agricultural Hukou
2017	2	East	0	Male	45-49	Han	Relatively healthy	Junior high school	First marriage with spouse	Above average	3	No religion	Yes	Agricultural Hukou
2018	1	East	0	Female	45-49	Han	Relatively healthy	Junior high school	First marriage with spouse	below average	1	No religion	Yes	Agricultural Hukou
2017	2	Middle	0	Female	45-49	Han	Relatively healthy	Junior high school	First marriage with spouse	Average	2	No religion	Yes	Agricultural Hukou
2017	2	Middle	0	Female	45-49	Han	Relatively healthy	Junior high school	First marriage with spouse	Average	3	No religion	Yes	Non-agricultural
2018	2	Middle	2	Female	45-49	Han	Relatively healthy	Junior high school	First marriage with spouse	Average	3	No religion	Yes	Non-agricultural
2018	5	Middle	1	Male	45-49	Han	Relatively healthy	Junior high school	First marriage with spouse	Average	2	No religion	Yes	Agricultural Hukou
2018	3	Middle	4	Male	45-49	Han	Relatively healthy	Junior high school	First marriage with spouse	Average	5	No religion	Yes	Agricultural Hukou
2017	2	East北	0	Female	45-49	Han	Relatively healthy	Junior high school	First marriage with spouse	Far below average	4	No religion	Yes	Agricultural Hukou
2017	2	East北	0	Female	45-49	Han	Relatively healthy	Junior high school	First marriage with spouse	Average	3	No religion	Yes	Agricultural Hukou
2018	2	West	1	Female	45-49	Han	Relatively healthy	Junior high school	First marriage with spouse	below average	2	No religion	Yes	Agricultural Hukou
2017	0	East	3	Female	45-49	Han	Relatively healthy	Junior high school	No spouse	below average	1	No religion	Yes	Agricultural Hukou
2018	2	East	6	Female	45-49	Han	Relatively healthy	Junior high school	First marriage with spouse	Average	7	No religion	Yes	Non-agricultural
2018	1	East	2	Female	45-49	Han	Relatively healthy	Junior high school	First marriage with spouse	Average	3	No religion	Yes	Agricultural Hukou
2017	2	Middle	0	Female	45-49	Han	Relatively healthy	Junior high school	First marriage with spouse	Average	3	No religion	Yes	Agricultural Hukou
2017	2	Middle	2	Male	45-49	Han	Relatively healthy	Junior high school	First marriage with spouse	Average	4	No religion	Yes	Agricultural Hukou
2018	2	Middle	1	Female	45-49	Han	Relatively healthy	Junior high school	First marriage with spouse	Average	2	No religion	Yes	Non-agricultural
2018	2	West	3	Female	45-49	Han	Relatively healthy	Junior high school	First marriage with spouse	below average	4	No religion	Yes	Agricultural Hukou
2018	2	West	4	Male	45-49	Han	Relatively healthy	Junior high school	First marriage with spouse	Average	5	No religion	No	Non-agricultural
2017	2	West	0	Female	45-49	Han	Relatively healthy	Junior high school	Remarriage with spouse	Above average	1	No religion	Yes	Agricultural Hukou
2018	2	West	3	Female	45-49	Han	Relatively healthy	Junior high school	First marriage with spouse	below average	4	No religion	Yes	Agricultural Hukou
2018	2	West	2	Male	45-49	Han	Relatively healthy	Junior high school	First marriage with spouse	below average	3	No religion	Yes	Non-agricultural
2018	2	West	2	Female	45-49	Han	Relatively healthy	Junior high school	First marriage with spouse	below average	3	No religion	Yes	Agricultural Hukou
2017	2	East	0	Female	45-49	Han	Relatively healthy	Junior high school	First marriage with spouse	Average	6	No religion	Not know	Agricultural Hukou
2018	2	East	1	Male	45-49	Han	Relatively healthy	Junior high school	First marriage with spouse	Average	2	No religion	No	Agricultural Hukou
2018	98	East	6	Male	45-49	Han	Relatively healthy	Junior high school	Remarriage with spouse	Average	7	No religion	Yes	Non-agricultural
2017	2	West	0	Male	45-49	Han	Relatively healthy	Junior high school	Remarriage with spouse	below average	1	No religion	Yes	Non-agricultural
2017	3	Middle	0	Male	45-49	Han	Relatively healthy	Junior high school	First marriage with spouse	Above average	2	No religion	Yes	Agricultural Hukou
2018	2	Middle	2	Male	45-49	Han	Relatively healthy	Junior high school	First marriage with spouse	Average	3	No religion	Yes	Agricultural Hukou
2017	1	East	0	Male	45-49	Han	Relatively healthy	Junior high school	First marriage with spouse	Above average	4	No religion	Yes	Non-agricultural
2017	1	East	0	Female	45-49	Han	Relatively healthy	Junior high school	First marriage with spouse	below average	2	No religion	Yes	Agricultural Hukou
2018	2	East	1	Female	45-49	Han	Relatively healthy	Junior high school	First marriage with spouse	below average	2	No religion	Yes	Agricultural Hukou
2018	2	East	3	Male	45-49	Han	Relatively healthy	Junior high school	First marriage with spouse	Average	4	No religion	Yes	Non-agricultural
2018	2	East	3	Male	45-49	Han	Relatively healthy	Junior high school	First marriage with spouse	below average	4	No religion	Yes	Agricultural Hukou
2018	2	East	4	Female	45-49	Han	Relatively healthy	Junior high school	Remarriage with spouse	Average	5	Has religion	No	Agricultural Hukou
2017	2	East	1	Male	45-49	Han	Relatively healthy	Junior high school	First marriage with spouse	Average	4	No religion	Yes	Agricultural Hukou
2018	4	East	1	Male	45-49	Han	Relatively healthy	Junior high school	First marriage with spouse	Average	2	No religion	Yes	Agricultural Hukou
2017	2	East	0	Female	45-49	Han	Relatively healthy	Junior high school	First marriage with spouse	below average	5	No religion	No	Non-agricultural
2018	2	East	1	Male	45-49	Han	Relatively healthy	Junior high school	First marriage with spouse	Average	2	No religion	Yes	Agricultural Hukou
2018	97	East	0	Male	45-49	Han	Relatively healthy	Junior high school	No spouse	below average	1	Has religion	No	Non-agricultural
2017	1	West	0	Male	45-49	Han	Relatively healthy	Junior high school	No spouse	Average	3	No religion	Yes	Agricultural Hukou
[truncated: 23,215 more rows]
